# Supplementary material for: Methicillin-resistant Staphylococcus aureus in Saudi Arabia: genomic evidence of recent clonal expansion and plasmid-driven resistance dissemination
Source: Front Microbiol. 2025 Jun 13;16:1602985. doi: 10.3389/fmicb.2025.1602985 (PMC12202538; doi:10.3389/fmicb.2025.1602985)
Supplement: Supplementary file 1 [file Table_1.csv]

Sample_ID	ENA_acc	GeneBank_ShortRead_Accession	GeneBank_ONT_Accession	Source	City	Province	ProvinceLocation	longitude	latitude	CollectedDate	forward_size	reverse_size	num_N	num_dash	mapping percentage	total_gap	total_nucleotides	percent_gap	num_contig	largest_contig	total_length	GC	N50	N90	auN	L50	L90	ST_ont	ST	ST_Novel	CC(PubMLST)	arcC	aroE	glpF	gmk	pta	tpi	yqiL	Sccmec_type_exactMatch	I_Sccmec_type_exactMatch	II_Sccmec_type_exactMatch	III_Sccmec_type_exactMatch	IV_Sccmec_type_exactMatch	V_Sccmec_type_exactMatch	VI_Sccmec_type_exactMatch	VII_Sccmec_type_exactMatch	VIII_Sccmec_type_exactMatch	IX_Sccmec_type_exactMatch	meca_Sccmec_type_exactMatch
Q82	ERR12529637	SAMN39465525	SAMN43142604	Blood	AlQassim	Qassim	Central	43.4837	26.2078	13/07/2022	550M	533M	16166	168775	93.44	184941	2821361	6.56	21	1197732	2795111	32.72	314442	108296	627920.3	2	8	1	1		CC1	1	1	1	1	1	1	1		FALSE	FALSE	FALSE	FALSE	FALSE	FALSE	FALSE	FALSE	FALSE	TRUE
M1321	ERR13034161	SAMN40244520		Blood	AlMaddinah	AlMaddinah	western	39.6024	24.4672	25/10/2022	578M	588M	6475	201810	92.62	208285	2821361	7.38	63	365556	2800446	32.64	165840	42512	167201.4	7	20		1		CC1	1	1	1	1	1	1	1	V, VII	FALSE	FALSE	FALSE	FALSE	TRUE	FALSE	TRUE	FALSE	FALSE	TRUE
M1347	ERR13034134	SAMN40244522		Blood	AlMaddinah	AlMaddinah	western	39.6024	24.4672	25/10/2022	574M	570M	11766	196232	92.63	207998	2821361	7.37	63	365556	2798600	32.65	149790	38762	160097.5	7	21		1		CC1	1	1	1	1	1	1	1	V, VII	FALSE	FALSE	FALSE	FALSE	TRUE	FALSE	TRUE	FALSE	FALSE	TRUE
B4	ERR13034170	SAMN41490595		Wound	AlAbha	Asir	Southwestern	42.5117	18.2465	05/04/2023	560M	571M	11398	189354	92.88	200752	2821361	7.12	39	498517	2782268	32.68	165831	40551	195521.2	6	18		1		CC1	1	1	1	1	1	1	1		FALSE	FALSE	FALSE	FALSE	FALSE	FALSE	FALSE	FALSE	FALSE	TRUE
HA134	ERR13034212	SAMN41490647	SAMN43142634	Skin	Hail	Hail	Centralnorthern	41.7208	27.5114	12/11/2022	558M	584M	48160	165327	92.43	213487	2821361	7.57	23	1237816	2799244	32.63	314454	79363	656406.6	2	8	1	1		CC1	1	1	1	1	1	1	1	V, VII	FALSE	FALSE	FALSE	FALSE	TRUE	FALSE	TRUE	FALSE	FALSE	TRUE
J74	ERR13034031	SAMN41490668		Wound	Jeddah	Makkah	Western	39.1611	21.5292	30/09/2022	556M	577M	12262	170047	93.54	182309	2821361	6.46	33	367759	2809476	32.65	222374	69545	204389.6	5	14		1		CC1	1	1	1	1	1	1	1		FALSE	FALSE	FALSE	FALSE	FALSE	FALSE	FALSE	FALSE	FALSE	TRUE
R307	ERR13033981	SAMN41490737		Wound	Riyadh	Riyadh	Central	46.6753	24.7136	09/06/2023	555M	566M	11336	204786	92.34	216122	2821361	7.66	23	1348991	2769807	32.64	358630	43352	768274.3	2	8		1		CC1	1	1	1	1	1	1	1	IV, IVa	FALSE	FALSE	FALSE	TRUE	FALSE	FALSE	FALSE	FALSE	FALSE	TRUE
R562	ERR13034208	SAMN41490754		Skin	Riyadh	Riyadh	Central	46.6753	24.7136	13/09/2023	563M	574M	14816	167269	93.55	182085	2821361	6.45	40	314510	2809507	32.65	170095	64397	181478.4	6	16		1		CC1	1	1	1	1	1	1	1		FALSE	FALSE	FALSE	FALSE	FALSE	FALSE	FALSE	FALSE	FALSE	TRUE
R402	ERR13362873	SAMN42350605		Wound	Riyadh	Riyadh	Central	46.6753	24.7136	28/08/2023	571M	581M	35336	145018	93.61	180354	2821361	6.39	18	1349844	2829562	32.62	423860	108296	782272.4	2	7		1		CC1	1	1	1	1	1	1	1	V, VII	FALSE	FALSE	FALSE	FALSE	TRUE	FALSE	TRUE	FALSE	FALSE	TRUE
J1105	ERR13363002	SAMN42350611		Wound	Jeddah	Makkah	Western	39.1611	21.5292	11/07/2022	575M	628M	84387	97778	93.54	182165	2821361	6.46	35	367758	2809213	32.65	165839	64395	188663.2	6	16		1		CC1	1	1	1	1	1	1	1		FALSE	FALSE	FALSE	FALSE	FALSE	FALSE	FALSE	FALSE	FALSE	TRUE
D47	ERR13362929	SAMN42482771		Wound	Dammam	AlSharqiyah	Eastern	50.0888	26.4207	26/08/2022	553M	550M	9088	201960	92.52	211048	2821361	7.48	24	1240665	2800906	32.63	314515	79487	658722.1	2	8		1		CC1	1	1	1	1	1	1	1	V, VII	FALSE	FALSE	FALSE	FALSE	TRUE	FALSE	TRUE	FALSE	FALSE	TRUE
R949	ERR13362805	SAMN42482775		Wound	Riyadh	Riyadh	Central	46.6753	24.7136	09/05/2022	565M	576M	29303	180857	92.55	210160	2821361	7.45	18	1238011	2803201	32.61	365349	129599	679128.9	2	7		1		CC1	1	1	1	1	1	1	1	IVg	FALSE	FALSE	FALSE	FALSE	FALSE	FALSE	FALSE	FALSE	FALSE	TRUE
TB97	ERR13362811	SAMN42482780		Wound	Tabarjal	AlJawf	Nortern	30.5155	38.2216	08/03/2022	548M	553M	8915	216741	92	225656	2821361	8	11	1349110	2769007	32.64	540547	171743	856727.3	2	4		1		CC1	1	1	1	1	1	1	1	IV, IVa	FALSE	FALSE	FALSE	TRUE	FALSE	FALSE	FALSE	FALSE	FALSE	TRUE
B73	ERR13362921	SAMN42482801		Wound	AlAbha	Asir	Southwestern	42.5117	18.2465	12/11/2022	561M	573M	9033	205083	92.41	214116	2821361	7.59	31	460354	2744764	32.67	225583	42603	230688.1	5	15		1		CC1	1	1	1	1	1	1	1	IV, IVa	FALSE	FALSE	FALSE	TRUE	FALSE	FALSE	FALSE	FALSE	FALSE	TRUE
R114	ERR13362790	SAMN42482817		Wound	Riyadh	Riyadh	Central	46.6753	24.7136	15/03/2022	567M	581M	8913	171847	93.59	180760	2821361	6.41	41	440900	2810792	32.64	133557	41467	177667.6	7	19		1		CC1	1	1	1	1	1	1	1		FALSE	FALSE	FALSE	FALSE	FALSE	FALSE	FALSE	FALSE	FALSE	TRUE
Q194	ERR12529631	SAMN39465524	SAMN43142603	Blood	AlQassim	Qassim	Central	43.4837	26.2078	11/10/2022	549M	531M	11722	170202	93.55	181924	2821361	6.45	47	300837	2807343	32.65	111536	41929	148177.3	7	22	1	1			1	1	1	1	1	~1	1		FALSE	FALSE	FALSE	FALSE	FALSE	FALSE	FALSE	FALSE	FALSE	TRUE
Q195	ERR13034145	SAMN40244532		Blood	AlQassim	Qassim	Central	43.4837	26.2078	11/10/2022	573M	582M	13574	168979	93.53	182553	2821361	6.47	47	300835	2807061	32.65	111534	41928	148186.1	7	22	1	1		CC1	1	1	1	1	1	~1	1		FALSE	FALSE	FALSE	FALSE	FALSE	FALSE	FALSE	FALSE	FALSE	TRUE
D146	ERR12529670	SAMN39465501		Blood	Dammam	AlSharqiyah	Eastern	50.0888	26.4207	17/10/2022	549M	530M	24636	172692	93.01	197328	2821361	6.99	23	1328108	2800361	32.66	325809	108328	750236.8	2	6		5		CC5	1	4	1	4	12	1	10	V, VII	FALSE	FALSE	FALSE	FALSE	TRUE	FALSE	TRUE	FALSE	FALSE	TRUE
R1155	ERR12529668	SAMN39465528	SAMN43142606	Blood	Riyadh	Riyadh	Central	46.6753	24.7136	22/09/2022	551M	531M	10783	227588	91.55	238371	2821361	8.45	27	969171	2736322	32.68	268089	108386	466620.7	3	9	5	5		CC5	1	4	1	4	12	1	10	V, VII	FALSE	FALSE	FALSE	FALSE	TRUE	FALSE	TRUE	FALSE	FALSE	TRUE
R315	ERR12529689	SAMN39465532		Blood	Riyadh	Riyadh	Central	46.6753	24.7136	14/04/2022	568M	577M	7817	230510	91.55	238327	2821361	8.45	32	1158804	2770389	32.65	306057	60013	583550.9	2	10		5		CC5	1	4	1	4	12	1	10	V, VII	FALSE	FALSE	FALSE	FALSE	TRUE	FALSE	TRUE	FALSE	FALSE	TRUE
R414	ERR12529652	SAMN39465535	SAMN43142609	Blood	Riyadh	Riyadh	Central	46.6753	24.7136	14/05/2022	565M	569M	8322	208031	92.33	216353	2821361	7.67	20	871721	2759489	32.76	314001	116455	434753.4	3	9	5	5		CC5	1	4	1	4	12	1	10	IV, IVc	FALSE	FALSE	FALSE	TRUE	FALSE	FALSE	FALSE	FALSE	FALSE	TRUE
R507	ERR12529672	SAMN39465538		Blood	Riyadh	Riyadh	Central	46.6753	24.7136	23/05/2022	554M	537M	19960	214397	91.69	234357	2821361	8.31	36	954350	2736228	32.68	306177	48125	451045.7	3	13		5		CC5	1	4	1	4	12	1	10		FALSE	FALSE	FALSE	FALSE	FALSE	FALSE	FALSE	FALSE	FALSE	TRUE
R510	ERR12529650	SAMN39465540		Blood	Riyadh	Riyadh	Central	46.6753	24.7136	23/05/2022	562M	565M	9379	224811	91.7	234190	2821361	8.3	28	1284530	2736552	32.69	324334	52255	714683.5	2	8		5		CC5	1	4	1	4	12	1	10		FALSE	FALSE	FALSE	FALSE	FALSE	FALSE	FALSE	FALSE	FALSE	TRUE
T10	ERR12529645	SAMN39465546		Blood	Taif	Makkah	Southwestern	21.2841	40.4248	14/03/2022	556M	553M	8768	192182	92.88	200950	2821361	7.12	24	1328230	2781575	32.71	268081	60372	726133.9	2	8		5		CC5	1	4	1	4	12	1	10	V, VII	FALSE	FALSE	FALSE	FALSE	TRUE	FALSE	TRUE	FALSE	FALSE	TRUE
T182	ERR12529664	SAMN39465547		Blood	Taif	Makkah	Southwestern	21.2841	40.4248	10/10/2022	557M	541M	14813	223236	91.56	238049	2821361	8.44	26	1158651	2733775	32.68	325973	108385	601379.5	2	8		5		CC5	1	4	1	4	12	1	10	V, VII	FALSE	FALSE	FALSE	FALSE	TRUE	FALSE	TRUE	FALSE	FALSE	TRUE
TB15	ERR12529679	SAMN39465549		Blood	Tabarjal	AlJawf	Nortern	30.5155	38.2216	24/02/2022	554M	538M	11896	223318	91.66	235214	2821361	8.34	32	1224283	2749709	32.67	325786	55258	638098.2	2	10		5		CC5	1	4	1	4	12	1	10	V, VII	FALSE	FALSE	FALSE	FALSE	TRUE	FALSE	TRUE	FALSE	FALSE	TRUE
TB16	ERR12529644	SAMN39465550		Blood	Tabarjal	AlJawf	Nortern	30.5155	38.2216	24/02/2022	558M	542M	14288	220726	91.67	235014	2821361	8.33	31	1224283	2749710	32.67	325786	55259	639585	2	10		5		CC5	1	4	1	4	12	1	10	V, VII	FALSE	FALSE	FALSE	FALSE	TRUE	FALSE	TRUE	FALSE	FALSE	TRUE
GR67	ERR13034196	SAMN40244484		Blood	Algryat	AlJawf	Northern	37.3614	31.3296	15/11/2022	573M	572M	13046	186920	92.91	199966	2821361	7.09	31	1276178	2772438	32.7	368792	46178	681028	2	11		5		CC5	1	4	1	4	12	1	10	V, VII	FALSE	FALSE	FALSE	FALSE	TRUE	FALSE	TRUE	FALSE	FALSE	TRUE
J665	ERR13034166	SAMN40244494		Blood	Jeddah	Makkah	Western	39.1611	21.5292	08/08/2022	566M	564M	14245	181831	93.05	196076	2821361	6.95	34	1003480	2845741	32.63	325991	52256	487839.4	3	10		5		CC5	1	4	1	4	12	1	10	V, VII	FALSE	FALSE	FALSE	FALSE	TRUE	FALSE	TRUE	FALSE	FALSE	TRUE
J936	ERR13034086	SAMN40244507		Blood	Jeddah	Makkah	Western	39.1611	21.5292	06/11/2022	561M	554M	8915	226082	91.67	234997	2821361	8.33	22	1283698	2736756	32.68	325973	108329	707024.4	2	7		5		CC5	1	4	1	4	12	1	10	V, VII	FALSE	FALSE	FALSE	FALSE	TRUE	FALSE	TRUE	FALSE	FALSE	TRUE
JZ89	ERR13034218	SAMN40244515		Blood	Jazan	Jazan	Southwestern	42.5706	16.8894	11/09/2022	562M	555M	10280	190329	92.89	200609	2821361	7.11	23	499585	2796699	32.73	254769	88138	288469.4	4	11		5		CC5	1	4	1	4	12	1	10		FALSE	FALSE	FALSE	FALSE	FALSE	FALSE	FALSE	FALSE	FALSE	TRUE
M1090	ERR13034078	SAMN40244516		Blood	AlMaddinah	AlMaddinah	western	39.6024	24.4672	10/09/2022	561M	560M	7792	183248	93.23	191040	2821361	6.77	40	395412	2851526	32.78	166806	46520	179183.6	6	20		5		CC5	1	4	1	4	12	1	10	VI	FALSE	FALSE	FALSE	FALSE	FALSE	TRUE	FALSE	FALSE	FALSE	TRUE
M1119	ERR13034206	SAMN40244517		Blood	AlMaddinah	AlMaddinah	western	39.6024	24.4672	27/09/2022	557M	550M	9677	187916	93	197593	2821361	7	23	1284635	2782408	32.7	369144	108327	725333.9	2	6		5		CC5	1	4	1	4	12	1	10	V, VII	FALSE	FALSE	FALSE	FALSE	TRUE	FALSE	TRUE	FALSE	FALSE	TRUE
M1184	ERR13034162	SAMN40244518		Blood	AlMaddinah	AlMaddinah	western	39.6024	24.4672	10/10/2022	560M	554M	12797	178261	93.23	191058	2821361	6.77	30	617864	2852090	32.78	243908	64730	268334.5	5	14		5		CC5	1	4	1	4	12	1	10	VI	FALSE	FALSE	FALSE	FALSE	FALSE	TRUE	FALSE	FALSE	FALSE	TRUE
R1156	ERR13034003	SAMN40244533		Blood	Riyadh	Riyadh	Central	46.6753	24.7136	28/09/2022	574M	587M	10113	228985	91.53	239098	2821361	8.47	25	1158954	2733938	32.68	594650	108442	665768.6	2	7		5		CC5	1	4	1	4	12	1	10	V, VII	FALSE	FALSE	FALSE	FALSE	TRUE	FALSE	TRUE	FALSE	FALSE	TRUE
R1158	ERR13034038	SAMN40244534		Blood	Riyadh	Riyadh	Central	46.6753	24.7136	27/09/2022	578M	589M	8680	230296	91.53	238976	2821361	8.47	27	969171	2736322	32.68	268089	108386	466620.7	3	9		5		CC5	1	4	1	4	12	1	10	V, VII	FALSE	FALSE	FALSE	FALSE	TRUE	FALSE	TRUE	FALSE	FALSE	TRUE
N218	ERR13034092	SAMN40244543		Blood	Najran	Najran	Southwestern	44.2289	17.5656	21/05/2022	581M	590M	7300	191711	92.95	199011	2821361	7.05	24	730954	2791496	32.68	325973	108326	439121.7	3	7		5		CC5	1	4	1	4	12	1	10	V, VII	FALSE	FALSE	FALSE	FALSE	TRUE	FALSE	TRUE	FALSE	FALSE	TRUE
N885	ERR13034199	SAMN40244544		Blood	Najran	Najran	Southwestern	44.2289	17.5656	11/03/2022	578M	583M	6875	227657	91.69	234532	2821361	8.31	40	349765	2774628	32.65	171348	52252	186036	6	16		5		CC5	1	4	1	4	12	1	10	V, VII	FALSE	FALSE	FALSE	FALSE	TRUE	FALSE	TRUE	FALSE	FALSE	TRUE
R1164	ERR13034142	SAMN40244545		Blood	Riyadh	Riyadh	Central	46.6753	24.7136	30/09/2022	580M	586M	8494	230153	91.54	238647	2821361	8.46	27	969171	2736322	32.68	268089	108386	466620.7	3	9		5		CC5	1	4	1	4	12	1	10	V, VII	FALSE	FALSE	FALSE	FALSE	TRUE	FALSE	TRUE	FALSE	FALSE	TRUE
R391	ERR13034130	SAMN40244548		Blood	Riyadh	Riyadh	Central	46.6753	24.7136	05/10/2022	577M	583M	10164	178491	93.31	188655	2821361	6.69	29	694877	2817036	32.82	243894	73309	309517.1	4	12		5		CC5	1	4	1	4	12	1	10	VI	FALSE	FALSE	FALSE	FALSE	FALSE	TRUE	FALSE	FALSE	FALSE	TRUE
R599	ERR13034128	SAMN40244550		Blood	Riyadh	Riyadh	Central	46.6753	24.7136	26/06/2022	579M	584M	7915	159216	94.08	167131	2821361	5.92	46	413128	2869114	32.65	322601	56680	272678.1	5	11		5		CC5	1	4	1	4	12	1	10	V, VII	FALSE	FALSE	FALSE	FALSE	TRUE	FALSE	TRUE	FALSE	FALSE	TRUE
D108	ERR13034070	SAMN41490598		Skin	Dammam	AlSharqiyah	Eastern	50.0888	26.4207	10/02/2022	555M	576M	16427	218883	91.66	235310	2821361	8.34	26	1007332	2735928	32.69	277245	108327	503472.2	3	8		5		CC5	1	4	1	4	12	1	10	V, VII	FALSE	FALSE	FALSE	FALSE	TRUE	FALSE	TRUE	FALSE	FALSE	TRUE
D16	ERR13034072	SAMN41490606		Blood	Dammam	AlSharqiyah	Eastern	50.0888	26.4207	14/05/2023	554M	577M	15941	226687	91.4	242628	2821361	8.6	26	1159030	2730783	32.68	325973	108442	601905.7	2	8		5		CC5	1	4	1	4	12	1	10	V, VII	FALSE	FALSE	FALSE	FALSE	TRUE	FALSE	TRUE	FALSE	FALSE	TRUE
D74	ERR13034191	SAMN41490622		Wound	Dammam	AlSharqiyah	Eastern	50.0888	26.4207	12/09/2022	561M	567M	10398	224369	91.68	234767	2821361	8.32	25	1284554	2740233	32.69	325973	108326	706862.4	2	7		5		CC5	1	4	1	4	12	1	10	V, VII	FALSE	FALSE	FALSE	FALSE	TRUE	FALSE	TRUE	FALSE	FALSE	TRUE
GR83	ERR13034181	SAMN41490640		Wound	Algryat	AlJawf	Northern	37.3614	31.3296	24/12/2022	563M	583M	15502	219509	91.67	235011	2821361	8.33	25	1284527	2740055	32.68	325971	108333	706849.8	2	7		5		CC5	1	4	1	4	12	1	10	V, VII	FALSE	FALSE	FALSE	FALSE	TRUE	FALSE	TRUE	FALSE	FALSE	TRUE
J246	ERR13034040	SAMN41490667	SAMN43142639	Tissue	Jeddah	Makkah	Western	39.1611	21.5292	26/07/2023	569M	583M	14897	208176	92.09	223073	2821361	7.91	40	522400	2825499	32.69	243846	55587	265192.6	4	13	5	5		CC5	1	4	1	4	12	1	10	VI	FALSE	FALSE	FALSE	FALSE	FALSE	TRUE	FALSE	FALSE	FALSE	TRUE
Jz16	ERR13034029	SAMN41490676		Blood	Jazan	Jazan	Southwestern	42.5706	16.8894	20/06/2023	564M	587M	11533	151867	94.21	163400	2821361	5.79	22	1369023	2824002	32.72	325973	108333	781625.9	2	6		5		CC5	1	4	1	4	12	1	10	V, VII	FALSE	FALSE	FALSE	FALSE	TRUE	FALSE	TRUE	FALSE	FALSE	TRUE
N22	ERR13034151	SAMN41490698		Wound	Najran	Najran	Southwestern	44.2289	17.5656	05/11/2023	570M	583M	13480	227463	91.46	240943	2821361	8.54	26	1280392	2728784	32.69	590468	108368	768337.6	2	6		5		CC5	1	4	1	4	12	1	10		FALSE	FALSE	FALSE	FALSE	FALSE	FALSE	FALSE	FALSE	FALSE	TRUE
N539	ERR13034034	SAMN41490707	SAMN43142645	Wound	Najran	Najran	Southwestern	44.2289	17.5656	25/07/2022	556M	576M	12104	185775	92.99	197879	2821361	7.01	29	1002125	2779228	32.7	324013	60347	485371.6	3	10	5	5		CC5	1	4	1	4	12	1	10	V, VII	FALSE	FALSE	FALSE	FALSE	TRUE	FALSE	TRUE	FALSE	FALSE	TRUE
R120s	ERR13050814	SAMN41490726		Blood	Riyadh	Riyadh	Central	46.6753	24.7136	06/12/2023	566M	578M	14516	194256	92.6	208772	2821361	7.4	29	747729	2793894	32.71	324599	87974	439424.1	3	9		5		CC5	1	4	1	4	12	1	10		FALSE	FALSE	FALSE	FALSE	FALSE	FALSE	FALSE	FALSE	FALSE	TRUE
R124	ERR13033974	SAMN41490727		Blood	Riyadh	Riyadh	Central	46.6753	24.7136	27/06/2023	564M	573M	21266	187477	92.6	208743	2821361	7.4	37	534909	2792610	32.7	205112	42868	232083.8	5	17		5		CC5	1	4	1	4	12	1	10		FALSE	FALSE	FALSE	FALSE	FALSE	FALSE	FALSE	FALSE	FALSE	TRUE
R306	ERR13034122	SAMN41490736		Wound	Riyadh	Riyadh	Central	46.6753	24.7136	08/06/2023	556M	564M	10666	154312	94.15	164978	2821361	5.85	34	670316	2855739	32.67	324331	56760	335002.6	4	11		5		CC5	1	4	1	4	12	1	10	V, VII	FALSE	FALSE	FALSE	FALSE	TRUE	FALSE	TRUE	FALSE	FALSE	TRUE
R356	ERR13033985	SAMN41490742		Skin	Riyadh	Riyadh	Central	46.6753	24.7136	08/12/2023	563M	575M	10384	225281	91.65	235665	2821361	8.35	25	1284411	2750972	32.67	324837	108327	705648.9	2	7		5		CC5	1	4	1	4	12	1	10	V, VII	FALSE	FALSE	FALSE	FALSE	TRUE	FALSE	TRUE	FALSE	FALSE	TRUE
R360	ERR13034100	SAMN41490744		Wound	Riyadh	Riyadh	Central	46.6753	24.7136	08/12/2023	556M	570M	12010	183935	93.05	195945	2821361	6.95	26	1330708	2783059	32.69	325992	108328	739251.5	2	7		5		CC5	1	4	1	4	12	1	10	V, VII	FALSE	FALSE	FALSE	FALSE	TRUE	FALSE	TRUE	FALSE	FALSE	TRUE
R465	ERR13033997	SAMN41490746		Blood	Riyadh	Riyadh	Central	46.6753	24.7136	09/02/2023	567M	578M	11172	184866	93.05	196038	2821361	6.95	25	1329585	2785392	32.7	325974	108328	737668.4	2	7		5		CC5	1	4	1	4	12	1	10	V, VII	FALSE	FALSE	FALSE	FALSE	TRUE	FALSE	TRUE	FALSE	FALSE	TRUE
R535	ERR13034106	SAMN41490750		Wound	Riyadh	Riyadh	Central	46.6753	24.7136	09/06/2023	557M	562M	17555	216343	91.71	233898	2821361	8.29	25	859169	2757745	32.66	325974	108328	456440.3	3	7		5		CC5	1	4	1	4	12	1	10	V, VII	FALSE	FALSE	FALSE	FALSE	TRUE	FALSE	TRUE	FALSE	FALSE	TRUE
R559	ERR13033973	SAMN41490753		Wound	Riyadh	Riyadh	Central	46.6753	24.7136	09/11/2023	620M	620M	56033	181290	91.59	237323	2821361	8.41	26	1284528	2733833	32.69	323828	60371	706013.2	2	8		5		CC5	1	4	1	4	12	1	10	V, VII	FALSE	FALSE	FALSE	FALSE	TRUE	FALSE	TRUE	FALSE	FALSE	TRUE
T5	ERR13034107	SAMN41490761		Blood	Taif	Makkah	Southwestern	21.2841	40.4248	21/05/2023	556M	564M	10489	185785	93.04	196274	2821361	6.96	24	1330812	2782983	32.69	594490	108327	802354.5	2	6		5		CC5	1	4	1	4	12	1	10	V, VII	FALSE	FALSE	FALSE	FALSE	TRUE	FALSE	TRUE	FALSE	FALSE	TRUE
T9	ERR13034116	SAMN41490764		Wound	Taif	Makkah	Southwestern	21.2841	40.4248	26/03/2022	552M	562M	10550	178444	93.3	188994	2821361	6.7	28	445750	2816858	32.82	249126	85974	232682.2	5	13		5		CC5	1	4	1	4	12	1	10	VI	FALSE	FALSE	FALSE	FALSE	FALSE	TRUE	FALSE	FALSE	FALSE	TRUE
J771	ERR13362971	SAMN42350542		Wound	Jeddah	Makkah	Western	39.1611	21.5292	09/12/2022	568M	585M	14503	220938	91.66	235441	2821361	8.34	24	827425	2737307	32.68	595083	108328	494164.1	2	7		5		CC5	1	4	1	4	12	1	10	V, VII	FALSE	FALSE	FALSE	FALSE	TRUE	FALSE	TRUE	FALSE	FALSE	TRUE
R111	ERR13362978	SAMN42350549		Skin	Riyadh	Riyadh	Central	46.6753	24.7136	15/03/2022	565M	575M	13575	221163	91.68	234738	2821361	8.32	21	1283527	2737876	32.69	325971	108328	725068.2	2	6		5		CC5	1	4	1	4	12	1	10	V, VII	FALSE	FALSE	FALSE	FALSE	TRUE	FALSE	TRUE	FALSE	FALSE	TRUE
J282	ERR13362992	SAMN42350562		Skin	Jeddah	Makkah	Western	39.1611	21.5292	20/06/2022	580M	629M	14771	223548	91.55	238319	2821361	8.45	27	916904	2742106	32.68	324911	108396	459784.3	3	8		5		CC5	1	4	1	4	12	1	10	V, VII	FALSE	FALSE	FALSE	FALSE	TRUE	FALSE	TRUE	FALSE	FALSE	TRUE
J128	ERR13362828	SAMN42350565		Blood	Jeddah	Makkah	Western	39.1611	21.5292	13/06/2023	559M	579M	14359	221195	91.65	235554	2821361	8.35	24	838624	2755884	32.74	268282	57850	430979.7	3	10		5		CC5	1	4	1	4	12	1	10	IV, IVa	FALSE	FALSE	FALSE	TRUE	FALSE	FALSE	FALSE	FALSE	FALSE	TRUE
R158	ERR13362836	SAMN42350581		Wound	Riyadh	Riyadh	Central	46.6753	24.7136	07/03/2023	569M	580M	37654	227264	90.61	264918	2821361	9.39	22	1284598	2699226	32.68	595628	108333	796889.8	2	5		5		CC5	1	4	1	4	12	1	10	V, VII	FALSE	FALSE	FALSE	FALSE	TRUE	FALSE	TRUE	FALSE	FALSE	TRUE
R516	ERR13362991	SAMN42350589		Skin	Riyadh	Riyadh	Central	46.6753	24.7136	23/05/2022	566M	575M	15269	152384	94.06	167653	2821361	5.94	23	1152183	2831408	32.71	371250	108327	607652.9	2	7		5		CC5	1	4	1	4	12	1	10	V, VII	FALSE	FALSE	FALSE	FALSE	TRUE	FALSE	TRUE	FALSE	FALSE	TRUE
R393	ERR13362876	SAMN42350590		Skin	Riyadh	Riyadh	Central	46.6753	24.7136	14/08/2023	565M	579M	20890	226721	91.22	247611	2821361	8.78	16	843993	2694489	32.74	362917	168893	490176.3	3	6		5		CC5	1	4	1	4	12	1	10		FALSE	FALSE	FALSE	FALSE	FALSE	FALSE	FALSE	FALSE	FALSE	FALSE
J317	ERR13362984	SAMN42350595		Tissue	Jeddah	Makkah	Western	39.1611	21.5292	19/09/2023	552M	568M	18103	219133	91.59	237236	2821361	8.41	34	771879	2781685	32.69	327613	53024	399912	3	10		5		CC5	1	4	1	4	12	1	10	IV, IVa	FALSE	FALSE	FALSE	TRUE	FALSE	FALSE	FALSE	FALSE	FALSE	TRUE
JZ2	ERR13362821	SAMN42482759		Wound	Jazan	Jazan	Southwestern	42.5706	16.8894	10/06/2022	550M	546M	8730	153799	94.24	162529	2821361	5.76	31	501593	2823473	32.72	324348	52256	286237.7	4	11		5		CC5	1	4	1	4	12	1	10	V, VII	FALSE	FALSE	FALSE	FALSE	TRUE	FALSE	TRUE	FALSE	FALSE	TRUE
N1033	ERR13362938	SAMN42482769		Wound	Najran	Najran	Southwestern	44.2289	17.5656	17/11/2022	562M	574M	23696	173796	93	197492	2821361	7	25	1330565	2783719	32.69	267961	108326	720940	2	8		5		CC5	1	4	1	4	12	1	10	V, VII	FALSE	FALSE	FALSE	FALSE	TRUE	FALSE	TRUE	FALSE	FALSE	TRUE
Q41	ERR13362806	SAMN42482783		Wound	AlQassim	Qassim	Central	43.4837	26.2078	15/04/2022	547M	550M	31690	209744	91.44	241434	2821361	8.56	23	1272950	2729406	32.69	595320	108328	763376.1	2	6		5		CC5	1	4	1	4	12	1	10	V, VII	FALSE	FALSE	FALSE	FALSE	TRUE	FALSE	TRUE	FALSE	FALSE	TRUE
Bsh_37	ERR13362816	SAMN42482798		Wound	Bishah	Asir	Southwestern	42.5902	19.9764	09/12/2023	552M	561M	17400	216921	91.69	234321	2821361	8.31	31	780900	2736343	32.69	268108	60372	381540.7	3	10		5		CC5	1	4	1	4	12	1	10	V, VII	FALSE	FALSE	FALSE	FALSE	TRUE	FALSE	TRUE	FALSE	FALSE	TRUE
D130	ERR13362912	SAMN42482808		Wound	Dammam	AlSharqiyah	Eastern	50.0888	26.4207	10/06/2022	550M	555M	11801	214634	91.97	226435	2821361	8.03	27	654941	2779504	32.71	325974	60347	383268.2	3	9		5		CC5	1	4	1	4	12	1	10	V, VII	FALSE	FALSE	FALSE	FALSE	TRUE	FALSE	TRUE	FALSE	FALSE	TRUE
N799	ERR13362784	SAMN42482813		Wound	Najran	Najran	Southwestern	44.2289	17.5656	28/09/2022	552M	571M	12636	187087	92.92	199723	2821361	7.08	25	521282	2831438	32.7	254768	88139	300603.4	4	11		5		CC5	1	4	1	4	12	1	10		FALSE	FALSE	FALSE	FALSE	FALSE	FALSE	FALSE	FALSE	FALSE	TRUE
JZ18	ERR13362925	SAMN42482827		Wound	Jazan	Jazan	Southwestern	42.5706	16.8894	07/01/2022	563M	569M	26820	154802	93.56	181622	2821361	6.44	40	349024	2790777	32.7	177303	39544	189339.9	6	16		5		CC5	1	4	1	4	12	1	10		FALSE	FALSE	FALSE	FALSE	FALSE	FALSE	FALSE	FALSE	FALSE	TRUE
GR_48	ERR13362801	SAMN42482829		Wound	Algryat	AlJawf	Northern	37.3614	31.3296	10/05/2022	552M	561M	21814	243530	90.6	265344	2821361	9.4	27	1043102	2693990	32.67	595401	108070	591914	2	7		5		CC5	1	4	1	4	12	1	10	V, VII	FALSE	FALSE	FALSE	FALSE	TRUE	FALSE	TRUE	FALSE	FALSE	TRUE
D280	ERR13362770	SAMN42482855		Skin	Dammam	AlSharqiyah	Eastern	50.0888	26.4207	27/09/2023	561M	573M	15307	224056	91.52	239363	2821361	8.48	29	553136	2738276	32.68	243762	70086	290028.1	4	12		5		CC5	1	4	1	4	12	1	10	IV, IVc	FALSE	FALSE	FALSE	TRUE	FALSE	FALSE	FALSE	FALSE	FALSE	TRUE
Jouf_54	ERR13362758	SAMN42482877		Skin	AlJowf	AlJawf	Northern	39.3206	29.8874	07/12/2023	559M	572M	20940	179196	92.91	200136	2821361	7.09	27	1244112	2780064	32.71	325973	74873	651982.6	2	9		5		CC5	1	4	1	4	12	1	10	V, VII	FALSE	FALSE	FALSE	FALSE	TRUE	FALSE	TRUE	FALSE	FALSE	TRUE
Q40	ERR13362955	SAMN42482897		Skin	AlQassim	Qassim	Central	43.4837	26.2078	14/04/2022	566M	569M	34311	206784	91.45	241095	2821361	8.55	23	1272949	2729405	32.69	595320	108328	763375.5	2	6		5		CC5	1	4	1	4	12	1	10	V, VII	FALSE	FALSE	FALSE	FALSE	TRUE	FALSE	TRUE	FALSE	FALSE	TRUE
N53	ERR13362960	SAMN42482912		Skin	Najran	Najran	Southwestern	44.2289	17.5656	24/03/2022	573M	579M	12250	222443	91.68	234693	2821361	8.32	30	844094	2737157	32.69	325973	67617	429331.8	3	9		5		CC5	1	4	1	4	12	1	10	V, VII	FALSE	FALSE	FALSE	FALSE	TRUE	FALSE	TRUE	FALSE	FALSE	TRUE
T7	ERR13362756	SAMN42482927		Blood	Taif	Makkah	Southwestern	21.2841	40.4248	21/05/2023	560M	574M	22941	173136	93.05	196077	2821361	6.95	28	830796	2782428	32.69	326000	80994	426508.2	3	9		5		CC5	1	4	1	4	12	1	10	V, VII	FALSE	FALSE	FALSE	FALSE	TRUE	FALSE	TRUE	FALSE	FALSE	TRUE
N373	ERR12529688	SAMN39465517	SAMN43142597	Blood	Najran	Najran	Southwestern	44.2289	17.5656	20/06/2022	563M	566M	10075	227820	91.57	237895	2821361	8.43	27	1159028	2736818	32.68	325973	108442	599688.6	2	8	5	5			1	4	~1	4	12	1	10	V, VII	FALSE	FALSE	FALSE	FALSE	TRUE	FALSE	TRUE	FALSE	FALSE	TRUE
R415	ERR12365930	SAMN38757260		Blood	Riyadh	Riyadh	Central	46.6753	24.7136	14/05/2022	551.8M	554.3M	9550	200518	92.55	210068	2821361	7.45	22	544491	2791899	32.72	298572	131557	323386.1	4	9		6		CC5	12	4	1	4	12	1	3	IV, IVa	FALSE	FALSE	FALSE	TRUE	FALSE	FALSE	FALSE	FALSE	FALSE	TRUE
R416	ERR12529630	SAMN39465536	SAMN43142610	Blood	Riyadh	Riyadh	Central	46.6753	24.7136	14/05/2022	550M	535M	23270	203858	91.95	227128	2821361	8.05	39	920636	2774512	32.74	294998	48043	448250.7	3	11	6	6		CC5	12	4	1	4	12	1	3	IV, IVa	FALSE	FALSE	FALSE	TRUE	FALSE	FALSE	FALSE	FALSE	FALSE	TRUE
R416-SC	ERR12529681	SAMN39465537									566M	559M	9950	217461	91.94	227411	2821361	8.06	30	920636	2778153	32.75	328120	65939	456052.6	3	10		6		CC5	12	4	1	4	12	1	3	IV, IVa	FALSE	FALSE	FALSE	TRUE	FALSE	FALSE	FALSE	FALSE	FALSE	TRUE
TK107	ERR12529695	SAMN39465553		Blood	Tabuk	Tabuk	Northwestern	28.3835	36.5662	29/11/2022	560M	556M	6681	166987	93.84	173668	2821361	6.16	33	426032	2821615	32.73	196734	48025	237883.1	5	14		6		CC5	12	4	1	4	12	1	3	IV, IVa	FALSE	FALSE	FALSE	TRUE	FALSE	FALSE	FALSE	FALSE	FALSE	TRUE
TK21	ERR12529625	SAMN39465554		Blood	Tabuk	Tabuk	Northwestern	28.3835	36.5662	07/08/2022	560M	558M	6658	181665	93.33	188323	2821361	6.67	26	424476	2794105	32.78	294856	71604	269228.4	4	11		6		CC5	12	4	1	4	12	1	3	IV, IVa	FALSE	FALSE	FALSE	TRUE	FALSE	FALSE	FALSE	FALSE	FALSE	TRUE
HA26	ERR13034022	SAMN40244487									550M	553M	10265	166397	93.74	176662	2821361	6.26	20	831993	2821258	32.74	299363	108251	423777.3	3	9		6		CC5	12	4	1	4	12	1	3	IV, IVa	FALSE	FALSE	FALSE	TRUE	FALSE	FALSE	FALSE	FALSE	FALSE	TRUE
J715	ERR13034054	SAMN40244495		Blood	Jeddah	Makkah	Western	39.1611	21.5292	08/08/2022	559M	556M	9213	201033	92.55	210246	2821361	7.45	24	491934	2780014	32.73	339907	108087	326440.4	4	9		6		CC5	12	4	1	4	12	1	3	IV, IVa	FALSE	FALSE	FALSE	TRUE	FALSE	FALSE	FALSE	FALSE	FALSE	TRUE
J761	ERR13034140	SAMN40244497		Blood	Jeddah	Makkah	Western	39.1611	21.5292	09/11/2022	547M	543M	7899	184217	93.19	192116	2821361	6.81	32	516636	2814999	32.75	332031	58957	323114.3	4	10		6		CC5	12	4	1	4	12	1	3	IV, IVa	FALSE	FALSE	FALSE	TRUE	FALSE	FALSE	FALSE	FALSE	FALSE	TRUE
JZ54	ERR13034203	SAMN40244514		Blood	Jazan	Jazan	Southwestern	42.5706	16.8894	18/08/2022	577M	585M	7779	184607	93.18	192386	2821361	6.82	33	426127	2815400	32.75	333874	58957	269224.6	4	12		6		CC5	12	4	1	4	12	1	3	IV, IVa	FALSE	FALSE	FALSE	TRUE	FALSE	FALSE	FALSE	FALSE	FALSE	TRUE
J754	ERR13034097	SAMN40244542		Blood	Jeddah	Makkah	Western	39.1611	21.5292	09/08/2022	574M	576M	7005	184817	93.2	191822	2821361	6.8	35	426127	2815161	32.75	333874	55975	261388.9	4	13		6		CC5	12	4	1	4	12	1	3	IV, IVa	FALSE	FALSE	FALSE	TRUE	FALSE	FALSE	FALSE	FALSE	FALSE	TRUE
A2	ERR13034204	SAMN41490584		Wound	Aseer-Majardah	Asir	Northwestern	41.9593	19.1619	06/03/2022	553M	575M	14461	197198	92.5	211659	2821361	7.5	24	545695	2792603	32.71	298551	108702	298320.1	4	10		6		CC5	12	4	1	4	12	1	3	IV, IVa	FALSE	FALSE	FALSE	TRUE	FALSE	FALSE	FALSE	FALSE	FALSE	TRUE
D43	ERR13034088	SAMN41490619	SAMN43142627	Wound	Dammam	AlSharqiyah	Eastern	50.0888	26.4207	18/08/2022	562M	582M	15128	201986	92.3	217114	2821361	7.7	24	832236	2779105	32.72	376855	59427	431772.8	3	9	6	6		CC5	12	4	1	4	12	1	3	IV, IVa	FALSE	FALSE	FALSE	TRUE	FALSE	FALSE	FALSE	FALSE	FALSE	TRUE
D85	ERR13034171	SAMN41490623		Wound	Dammam	AlSharqiyah	Eastern	50.0888	26.4207	18/09/2022	567M	589M	13222	161162	93.82	174384	2821361	6.18	24	831973	2799538	32.77	425916	108282	457054	3	8		6		CC5	12	4	1	4	12	1	3	IV, IVa	FALSE	FALSE	FALSE	TRUE	FALSE	FALSE	FALSE	FALSE	FALSE	TRUE
GR71	ERR13034187	SAMN41490637		Skin	Algryat	AlJawf	Northern	37.3614	31.3296	11/12/2022	561M	579M	11591	184864	93.04	196455	2821361	6.96	24	502605	2778286	32.72	294994	108087	299649.8	4	10		6		CC5	12	4	1	4	12	1	3	IV, IVa	FALSE	FALSE	FALSE	TRUE	FALSE	FALSE	FALSE	FALSE	FALSE	TRUE
GR80	ERR13034174	SAMN41490638		Skin	Algryat	AlJawf	Northern	37.3614	31.3296	01/01/2023	565M	579M	10568	187419	92.98	197987	2821361	7.02	19	827924	2775276	32.71	354612	126554	428145.9	3	8		6		CC5	12	4	1	4	12	1	3	IV, IVa	FALSE	FALSE	FALSE	TRUE	FALSE	FALSE	FALSE	FALSE	FALSE	TRUE
HA10	ERR13034192	SAMN41490646		Skin	Hail	Hail	Centralnorthern	41.7208	27.5114	21/08/2022	559M	573M	25405	185686	92.52	211091	2821361	7.48	24	491846	2779063	32.74	339922	108282	315385	4	9		6		CC5	12	4	1	4	12	1	3	IV, IVa	FALSE	FALSE	FALSE	TRUE	FALSE	FALSE	FALSE	FALSE	FALSE	TRUE
Hai28	ERR13034117	SAMN41490650		Blood	Hail	Hail	Centralnorthern	41.7208	27.5114	15/06/2023	559M	583M	9526	166583	93.76	176109	2821361	6.24	24	425695	2820068	32.74	249773	108280	249730.8	5	11		6		CC5	12	4	1	4	12	1	3	IV, IVa	FALSE	FALSE	FALSE	TRUE	FALSE	FALSE	FALSE	FALSE	FALSE	TRUE
J244	ERR13034148	SAMN41490666		Tissue	Jeddah	Makkah	Western	39.1611	21.5292	07/06/2023	565M	579M	12369	199797	92.48	212166	2821361	7.52	22	831900	2759298	32.76	354544	71605	411397.7	3	10		6		CC5	12	4	1	4	12	1	3	IV, IVa	FALSE	FALSE	FALSE	TRUE	FALSE	FALSE	FALSE	FALSE	FALSE	TRUE
Jouf13	ERR13034035	SAMN41490673		Wound	AlJowf	AlJawf	Northern	39.3206	29.8874	14/05/2023	559M	576M	21084	193709	92.39	214793	2821361	7.61	27	543925	2777033	32.73	226643	71605	263509.9	4	12		6		CC5	12	4	1	4	12	1	3	IV, IVa	FALSE	FALSE	FALSE	TRUE	FALSE	FALSE	FALSE	FALSE	FALSE	TRUE
Jz11	ERR13034025	SAMN41490674		Wound	Jazan	Jazan	Southwestern	42.5706	16.8894	17/07/2022	562M	579M	9230	161712	93.94	170942	2821361	6.06	39	339472	2850434	32.74	250776	58901	218141.5	5	13		6		CC5	12	4	1	4	12	1	3	IV, IVa	FALSE	FALSE	FALSE	TRUE	FALSE	FALSE	FALSE	FALSE	FALSE	TRUE
N10	ERR13034126	SAMN41490689		Wound	Najran	Najran	Southwestern	44.2289	17.5656	14/03/2022	567M	581M	15441	171425	93.38	186866	2821361	6.62	37	467263	2794100	32.78	298652	58994	263482.8	4	12		6		CC5	12	4	1	4	12	1	3	IV, IVa	FALSE	FALSE	FALSE	TRUE	FALSE	FALSE	FALSE	FALSE	FALSE	TRUE
N158	ERR13034131	SAMN41490695		Wound	Najran	Najran	Southwestern	44.2289	17.5656	05/10/2022	558M	569M	15663	217011	91.75	232674	2821361	8.25	21	544099	2774764	32.72	298411	108089	316291.6	4	10		6		CC5	12	4	1	4	12	1	3	IV, IVa	FALSE	FALSE	FALSE	TRUE	FALSE	FALSE	FALSE	FALSE	FALSE	TRUE
N40	ERR13034009	SAMN41490705		Wound	Najran	Najran	Southwestern	44.2289	17.5656	26/03/2022	571M	583M	33245	195637	91.89	228882	2821361	8.11	22	831979	2733290	32.69	354592	79440	448719.2	3	8		6		CC5	12	4	1	4	12	1	3	IV, IVa	FALSE	FALSE	FALSE	TRUE	FALSE	FALSE	FALSE	FALSE	FALSE	TRUE
N902	ERR13034133	SAMN41490713		Wound	Najran	Najran	Southwestern	44.2289	17.5656	11/02/2022	557M	571M	10461	203652	92.41	214113	2821361	7.59	20	716794	2757092	32.76	491940	110713	449900.1	3	7		6		CC5	12	4	1	4	12	1	3	IV, IVa	FALSE	FALSE	FALSE	TRUE	FALSE	FALSE	FALSE	FALSE	FALSE	TRUE
R325	ERR13033971	SAMN41490741		Blood	Riyadh	Riyadh	Central	46.6753	24.7136	08/05/2023	539M	532M	12746	200204	92.45	212950	2821361	7.55	26	517813	2757963	32.76	339721	71785	321823	4	10		6		CC5	12	4	1	4	12	1	3	IV, IVa	FALSE	FALSE	FALSE	TRUE	FALSE	FALSE	FALSE	FALSE	FALSE	TRUE
S21	ERR13034209	SAMN41490757		Wound	Sakaka	AlJawf	northwestern	40.1043	29.878	17/04/2022	559M	586M	11191	192721	92.77	203912	2821361	7.23	33	492046	2814565	32.71	331755	85474	303655.1	4	10		6		CC5	12	4	1	4	12	1	3	IV, IVa	FALSE	FALSE	FALSE	TRUE	FALSE	FALSE	FALSE	FALSE	FALSE	TRUE
Tb19	ERR13033972	SAMN41490765		Wound	Tabarjal	AlJawf	Nortern	30.5155	38.2216	28/02/2022	555M	580M	11841	160268	93.9	172109	2821361	6.1	26	832007	2802148	32.77	426021	108245	449263.3	3	8		6		CC5	12	4	1	4	12	1	3	IV, IVa	FALSE	FALSE	FALSE	TRUE	FALSE	FALSE	FALSE	FALSE	FALSE	TRUE
Tb20	ERR13034096	SAMN41490766		Wound	Tabarjal	AlJawf	Nortern	30.5155	38.2216	28/02/2022	558M	584M	12029	159891	93.91	171920	2821361	6.09	27	491953	2802026	32.77	339928	108245	329841.4	4	9		6		CC5	12	4	1	4	12	1	3	IV, IVa	FALSE	FALSE	FALSE	TRUE	FALSE	FALSE	FALSE	FALSE	FALSE	TRUE
Tb41	ERR13034210	SAMN41490768		Wound	Tabarjal	AlJawf	Nortern	30.5155	38.2216	30/05/2022	555M	573M	9776	167611	93.71	177387	2821361	6.29	32	502605	2817814	32.74	295085	108144	268869.5	4	11		6		CC5	12	4	1	4	12	1	3	IV, IVa	FALSE	FALSE	FALSE	TRUE	FALSE	FALSE	FALSE	FALSE	FALSE	TRUE
TK81	ERR13033967	SAMN41490779		Wound	Tabuk	Tabuk	Northwestern	28.3835	36.5662	13/10/2022	560M	579M	13536	183944	93	197480	2821361	7	26	492061	2777089	32.72	305280	52393	285774.1	4	12		6		CC5	12	4	1	4	12	1	3	IV, IVa	FALSE	FALSE	FALSE	TRUE	FALSE	FALSE	FALSE	FALSE	FALSE	TRUE
R1079	ERR13363028	SAMN42350550		Skin	Riyadh	Riyadh	Central	46.6753	24.7136	14/09/2022	571M	577M	11248	202605	92.42	213853	2821361	7.58	28	542125	2788933	32.72	226589	71603	281952.4	4	12		6		CC5	12	4	1	4	12	1	3	IV, IVa	FALSE	FALSE	FALSE	TRUE	FALSE	FALSE	FALSE	FALSE	FALSE	TRUE
J1150	ERR13363035	SAMN42350563		Wound	Jeddah	Makkah	Western	39.1611	21.5292	27/11/2022	552M	571M	19981	155651	93.77	175632	2821361	6.23	28	832195	2823851	32.74	354041	70435	398333.5	3	12		6		CC5	12	4	1	4	12	1	3	IV, IVa	FALSE	FALSE	FALSE	TRUE	FALSE	FALSE	FALSE	FALSE	FALSE	TRUE
J210	ERR13362999	SAMN42350564		Wound	Jeddah	Makkah	Western	39.1611	21.5292	23/07/2023	553M	569M	27914	183738	92.5	211652	2821361	7.5	26	426068	2756894	32.75	294939	71591	265473.8	4	11		6		CC5	12	4	1	4	12	1	3	IV, IVa	FALSE	FALSE	FALSE	TRUE	FALSE	FALSE	FALSE	FALSE	FALSE	TRUE
J581	ERR13362829	SAMN42350575		Skin	Jeddah	Makkah	Western	39.1611	21.5292	14/08/2023	575M	620M	20211	176556	93.03	196767	2821361	6.97	24	497678	2779210	32.72	426036	71603	328235.9	3	10		6		CC5	12	4	1	4	12	1	3	IV, IVa	FALSE	FALSE	FALSE	TRUE	FALSE	FALSE	FALSE	FALSE	FALSE	TRUE
J33	ERR13362951	SAMN42350580		Wound	Jeddah	Makkah	Western	39.1611	21.5292	17/04/2023	558M	567M	22236	203727	91.99	225963	2821361	8.01	23	649679	2737524	32.7	426189	108088	385467.1	3	8		6		CC5	12	4	1	4	12	1	3	IV, IVa	FALSE	FALSE	FALSE	TRUE	FALSE	FALSE	FALSE	FALSE	FALSE	TRUE
J881	ERR13362878	SAMN42350586		Skin	Jeddah	Makkah	Western	39.1611	21.5292	20/09/2022	574M	625M	12385	163576	93.76	175961	2821361	6.24	27	537035	2823454	32.73	294908	77529	316389.6	4	10		6		CC5	12	4	1	4	12	1	3	IV, IVa	FALSE	FALSE	FALSE	TRUE	FALSE	FALSE	FALSE	FALSE	FALSE	TRUE
J663	ERR13363006	SAMN42350602		Wound	Jeddah	Makkah	Western	39.1611	21.5292	08/06/2022	579M	632M	9983	208475	92.26	218458	2821361	7.74	20	544990	2775676	32.72	425455	126410	365672	3	8		6		CC5	12	4	1	4	12	1	3	IV, IVa	FALSE	FALSE	FALSE	TRUE	FALSE	FALSE	FALSE	FALSE	FALSE	TRUE
J926	ERR13363001	SAMN42350603		Wound	Jeddah	Makkah	Western	39.1611	21.5292	30/10/2022	573M	629M	12841	162981	93.77	175822	2821361	6.23	30	492096	2822749	32.73	339847	48269	287811	4	12		6		CC5	12	4	1	4	12	1	3	IV, IVa	FALSE	FALSE	FALSE	TRUE	FALSE	FALSE	FALSE	FALSE	FALSE	TRUE
J943	ERR13363030	SAMN42350616		Skin	Jeddah	Makkah	Western	39.1611	21.5292	25/10/2022	567M	575M	9457	186506	93.05	195963	2821361	6.95	28	846043	2772639	32.75	226660	48580	408993.7	3	12		6		CC5	12	4	1	4	12	1	3	IV, IVa	FALSE	FALSE	FALSE	TRUE	FALSE	FALSE	FALSE	FALSE	FALSE	TRUE
J1146	ERR13363027	SAMN42350617		Wound	Jeddah	Makkah	Western	39.1611	21.5292	27/11/2022	553M	566M	10255	207626	92.28	217881	2821361	7.72	31	463942	2752555	32.76	305883	40357	255265.2	4	13		6		CC5	12	4	1	4	12	1	3	IV, IVa	FALSE	FALSE	FALSE	TRUE	FALSE	FALSE	FALSE	FALSE	FALSE	TRUE
R517	ERR13362988	SAMN42350625		Wound	Riyadh	Riyadh	Central	46.6753	24.7136	23/05/2022	569M	580M	8749	206761	92.36	215510	2821361	7.64	24	536925	2776397	32.73	417779	108281	336629	3	9		6		CC5	12	4	1	4	12	1	3	IV, IVa	FALSE	FALSE	FALSE	TRUE	FALSE	FALSE	FALSE	FALSE	FALSE	TRUE
J549	ERR13362862	SAMN42350631		Wound	Jeddah	Makkah	Western	39.1611	21.5292	28/07/2022	559M	567M	14982	197490	92.47	212472	2821361	7.53	39	419218	2759571	32.75	196735	43786	215628.6	5	15		6		CC5	12	4	1	4	12	1	3	IV, IVa	FALSE	FALSE	FALSE	TRUE	FALSE	FALSE	FALSE	FALSE	FALSE	TRUE
B28	ERR13362808	SAMN42482777		Wound	AlAbha	Asir	Southwestern	42.5117	18.2465	10/03/2022	562M	574M	14084	199856	92.42	213940	2821361	7.58	22	496114	2757310	32.76	294605	108282	290057.6	4	10		6		CC5	12	4	1	4	12	1	3	IV, IVa	FALSE	FALSE	FALSE	TRUE	FALSE	FALSE	FALSE	FALSE	FALSE	TRUE
S114	ERR13362927	SAMN42482785		Wound	Sakaka	AlJawf	northwestern	40.1043	29.878	10/04/2022	563M	565M	10369	217321	91.93	227690	2821361	8.07	21	831541	2734624	32.69	426198	108087	461710.3	3	8		6		CC5	12	4	1	4	12	1	3	IV, IVa	FALSE	FALSE	FALSE	TRUE	FALSE	FALSE	FALSE	FALSE	FALSE	TRUE
Q59	ERR13362797	SAMN42482826		Wound	AlQassim	Qassim	Central	43.4837	26.2078	15/05/2022	566M	567M	19543	194427	92.42	213970	2821361	7.58	30	496271	2775722	32.73	294972	45859	264977.5	4	13		6		CC5	12	4	1	4	12	1	3	IV, IVa	FALSE	FALSE	FALSE	TRUE	FALSE	FALSE	FALSE	FALSE	FALSE	TRUE
D238	ERR13362891	SAMN42482866		Wound	Dammam	AlSharqiyah	Eastern	50.0888	26.4207	27/08/2023	559M	570M	8235	203836	92.48	212071	2821361	7.52	24	419217	2757498	32.76	294999	71604	249087.3	4	12		6		CC5	12	4	1	4	12	1	3	IV, IVa	FALSE	FALSE	FALSE	TRUE	FALSE	FALSE	FALSE	FALSE	FALSE	TRUE
N1022	ERR13362905	SAMN42482867		Wound	Najran	Najran	Southwestern	44.2289	17.5656	12/12/2022	564M	576M	11454	202339	92.42	213793	2821361	7.58	20	724753	2757138	32.76	339680	108022	412311.9	3	8		6		CC5	12	4	1	4	12	1	3	IV, IVa	FALSE	FALSE	FALSE	TRUE	FALSE	FALSE	FALSE	FALSE	FALSE	TRUE
Q8	ERR13362760	SAMN42482878		Wound	AlQassim	Qassim	Central	43.4837	26.2078	23/09/2022	549M	556M	16676	160324	93.73	177000	2821361	6.27	25	492176	2818471	32.75	425653	71176	334117.5	3	10		6		CC5	12	4	1	4	12	1	3	IV, IVa	FALSE	FALSE	FALSE	TRUE	FALSE	FALSE	FALSE	FALSE	FALSE	TRUE
M962	ERR13362943	SAMN42482889		Wound	AlMaddinah	AlMaddinah	western	39.6024	24.4672	08/09/2022	547M	546M	27400	185193	92.46	212593	2821361	7.54	28	502609	2757662	32.76	295018	71603	275512.9	4	11		6		CC5	12	4	1	4	12	1	3	IV, IVa	FALSE	FALSE	FALSE	TRUE	FALSE	FALSE	FALSE	FALSE	FALSE	TRUE
N873	ERR13362954	SAMN42482890		Wound	Najran	Najran	Southwestern	44.2289	17.5656	31/10/2022	568M	584M	27065	186779	92.42	213844	2821361	7.58	19	716794	2758053	32.76	339680	144789	412509.1	3	8		6		CC5	12	4	1	4	12	1	3	IV, IVa	FALSE	FALSE	FALSE	TRUE	FALSE	FALSE	FALSE	FALSE	FALSE	TRUE
D253	ERR13362958	SAMN42482903		Skin	Dammam	AlSharqiyah	Eastern	50.0888	26.4207	27/12/2022	571M	579M	9942	163420	93.86	173362	2821361	6.14	22	536744	2802801	32.77	294998	77820	319874.1	4	10		6		CC5	12	4	1	4	12	1	3	IV, IVa	FALSE	FALSE	FALSE	TRUE	FALSE	FALSE	FALSE	FALSE	FALSE	TRUE
N883	ERR13362952	SAMN42482913		Wound	Najran	Najran	Southwestern	44.2289	17.5656	31/10/2022	551M	564M	12981	200395	92.44	213376	2821361	7.56	19	832086	2779215	32.73	354612	108087	456229.4	3	8		6		CC5	12	4	1	4	12	1	3	IV, IVa	FALSE	FALSE	FALSE	TRUE	FALSE	FALSE	FALSE	FALSE	FALSE	TRUE
GR20	ERR12529666	SAMN39465503		Blood	Algryat	AlJawf	Northern	37.3614	31.3296	09/06/2022	552M	533M	17518	194062	92.5	211580	2821361	7.5	34	491938	2776186	32.72	339511	38750	280784.9	4	14	6	6		CC5	12	4	1	4	12	~1	3	IV, IVa	FALSE	FALSE	FALSE	TRUE	FALSE	FALSE	FALSE	FALSE	FALSE	TRUE
Q158	ERR12529682	SAMN39465523	SAMN43142602	Blood	AlQassim	Qassim	Central	43.4837	26.2078	10/03/2022	549M	532M	15621	177968	93.14	193589	2821361	6.86	25	492031	2785786	32.77	339850	108284	293928.4	4	10	6	6			~12	4	1	4	12	1	3	IV, IVa	FALSE	FALSE	FALSE	TRUE	FALSE	FALSE	FALSE	FALSE	FALSE	TRUE
N1035	ERR12365961	SAMN38757256	SAMN43142587	Blood	Najran	Najran	Southwestern	44.2289	17.5656	21/11/2022	551.6M	553.3M	3355	94497	96.53	97852	2821361	3.47	28	938000	2909314	32.66	304387	106054	451761.2	3	9	8	8		CC8	3	3	1	1	4	4	3	IV, IVa	FALSE	FALSE	FALSE	TRUE	FALSE	FALSE	FALSE	FALSE	FALSE	TRUE
Q107	ERR12365957	SAMN38757258		Blood	AlQassim	Qassim	Central	43.4837	26.2078	16/08/2022	558.4M	552.8M	1355	109767	96.06	111122	2821361	3.94	23	880936	2851757	32.64	605634	68417	493654.7	2	9		8		CC8	3	3	1	1	4	4	3	IV, IVa	FALSE	FALSE	FALSE	TRUE	FALSE	FALSE	FALSE	FALSE	FALSE	TRUE
N1069	ERR12529687	SAMN39465511		Blood	Najran	Najran	Southwestern	44.2289	17.5656	23/11/2022	563M	567M	2655	150228	94.58	152883	2821361	5.42	13	1387743	2773547	32.61	1387743	160803	814510.7	1	6		8		CC8	3	3	1	1	4	4	3		FALSE	FALSE	FALSE	FALSE	FALSE	FALSE	FALSE	FALSE	FALSE	TRUE
R1252	ERR12529676	SAMN39465529		Blood	Riyadh	Riyadh	Central	46.6753	24.7136	19/10/2022	555M	539M	4843	144042	94.72	148885	2821361	5.28	12	1390210	2777857	32.61	1390210	161418	816051.3	1	6		8		CC8	3	3	1	1	4	4	3		FALSE	FALSE	FALSE	FALSE	FALSE	FALSE	FALSE	FALSE	FALSE	TRUE
S149	ERR12529639	SAMN39465545		Blood	Sakaka	AlJawf	northwestern	40.1043	29.878	27/12/2022	556M	538M	4611	131412	95.18	136023	2821361	4.82	32	1390396	2809767	32.62	325352	111092	802710.1	2	6		8		CC8	3	3	1	1	4	4	3		FALSE	FALSE	FALSE	FALSE	FALSE	FALSE	FALSE	FALSE	FALSE	TRUE
D278	ERR13034076	SAMN40244480		Blood	Dammam	AlSharqiyah	Eastern	50.0888	26.4207	15/01/2023	568M	568M	2459	145924	94.74	148383	2821361	5.26	16	1390623	2776959	32.61	1390623	160801	811871.2	1	6		8		CC8	3	3	1	1	4	4	3		FALSE	FALSE	FALSE	FALSE	FALSE	FALSE	FALSE	FALSE	FALSE	TRUE
GR59	ERR13034090	SAMN40244483		Blood	Algryat	AlJawf	Northern	37.3614	31.3296	15/10/2022	561M	557M	2852	89163	96.74	92015	2821361	3.26	34	1008424	2893135	32.65	300724	79447	477571.7	3	10		8		CC8	3	3	1	1	4	4	3	IV, IVa	FALSE	FALSE	FALSE	TRUE	FALSE	FALSE	FALSE	FALSE	FALSE	TRUE
HA120	ERR13034027	SAMN40244486		Blood	Hail	Hail	Centralnorthern	41.7208	27.5114	11/11/2022	581M	588M	15600	134509	94.68	150109	2821361	5.32	17	1390518	2787889	32.59	304234	160744	807831.4	2	6		8		CC8	3	3	1	1	4	4	3		FALSE	FALSE	FALSE	FALSE	FALSE	FALSE	FALSE	FALSE	FALSE	TRUE
J1110	ERR13034023	SAMN40244488		Blood	Jeddah	Makkah	Western	39.1611	21.5292	11/10/2022	567M	555M	2028	100064	96.38	102092	2821361	3.62	31	682686	2899138	32.67	365060	105666	398801.5	3	9		8		CC8	3	3	1	1	4	4	3	IV, IVa	FALSE	FALSE	FALSE	TRUE	FALSE	FALSE	FALSE	FALSE	FALSE	TRUE
J1137	ERR13034153	SAMN40244489		Blood	Jeddah	Makkah	Western	39.1611	21.5292	27/11/2022	586M	576M	1791	75521	97.26	77312	2821361	2.74	34	388348	2946367	32.67	300772	106462	262470.9	5	11		8		CC8	3	3	1	1	4	4	3	IV, IVa	FALSE	FALSE	FALSE	TRUE	FALSE	FALSE	FALSE	FALSE	FALSE	TRUE
J141	ERR13034028	SAMN40244490		Blood	Jeddah	Makkah	Western	39.1611	21.5292	13/05/2022	565M	558M	2833	145572	94.74	148405	2821361	5.26	21	1390331	2834131	32.59	405080	111079	813469.2	2	6		8		CC8	3	3	1	1	4	4	3		FALSE	FALSE	FALSE	FALSE	FALSE	FALSE	FALSE	FALSE	FALSE	TRUE
J276	ERR13034159	SAMN40244491		Blood	Jeddah	Makkah	Western	39.1611	21.5292	09/06/2022	576M	566M	8148	140385	94.74	148533	2821361	5.26	16	1390331	2806693	32.6	405074	181681	821351.7	2	5		8		CC8	3	3	1	1	4	4	3		FALSE	FALSE	FALSE	FALSE	FALSE	FALSE	FALSE	FALSE	FALSE	TRUE
J874	ERR13034150	SAMN40244502		Blood	Jeddah	Makkah	Western	39.1611	21.5292	14/09/2022	566M	563M	4925	72384	97.26	77309	2821361	2.74	42	691234	2955015	32.68	268257	55532	317074.6	4	12		8		CC8	3	3	1	1	4	4	3	IV, IVa	FALSE	FALSE	FALSE	TRUE	FALSE	FALSE	FALSE	FALSE	FALSE	TRUE
J913	ERR13034056	SAMN40244503		Blood	Jeddah	Makkah	Western	39.1611	21.5292	01/11/2022	577M	589M	5080	93630	96.5	98710	2821361	3.5	22	937947	2909810	32.66	325886	106054	488629.1	3	8		8		CC8	3	3	1	1	4	4	3	IV, IVa	FALSE	FALSE	FALSE	TRUE	FALSE	FALSE	FALSE	FALSE	FALSE	TRUE
J933	ERR13034082	SAMN40244505		Blood	Jeddah	Makkah	Western	39.1611	21.5292	01/11/2022	566M	566M	6800	91828	96.5	98628	2821361	3.5	26	937947	2904701	32.66	304263	105665	456963.2	3	9		8		CC8	3	3	1	1	4	4	3	IV, IVa	FALSE	FALSE	FALSE	TRUE	FALSE	FALSE	FALSE	FALSE	FALSE	TRUE
J935	ERR13034081	SAMN40244506		Blood	Jeddah	Makkah	Western	39.1611	21.5292	25/10/2022	565M	559M	1840	164435	94.11	166275	2821361	5.89	12	1390046	2734919	32.61	1390046	138784	823687.3	1	6		8		CC8	3	3	1	1	4	4	3		FALSE	FALSE	FALSE	FALSE	FALSE	FALSE	FALSE	FALSE	FALSE	TRUE
N1245	ERR13033996	SAMN40244528		Blood	Najran	Najran	Southwestern	44.2289	17.5656	03/06/2023	573M	579M	2743	73176	97.31	75919	2821361	2.69	32	894911	2931896	32.6	376722	74480	469968.5	3	8		8		CC8	3	3	1	1	4	4	3	IV, IVa	FALSE	FALSE	FALSE	TRUE	FALSE	FALSE	FALSE	FALSE	FALSE	TRUE
N1253	ERR13034217	SAMN40244529		Blood	Najran	Najran	Southwestern	44.2289	17.5656	03/09/2023	578M	591M	2541	73322	97.31	75863	2821361	2.69	31	894911	2932670	32.6	376722	74480	472241.8	3	8		8		CC8	3	3	1	1	4	4	3	IV, IVa	FALSE	FALSE	FALSE	TRUE	FALSE	FALSE	FALSE	FALSE	FALSE	TRUE
N1253-SC	ERR13034137	SAMN40244530		Wound	Najran	Najran	Southwestern	44.2289	17.5656	03/06/2023	581M	593M	2447	73476	97.31	75923	2821361	2.69	32	894911	2931488	32.6	326010	74480	452184.6	3	9		8		CC8	3	3	1	1	4	4	3	IV, IVa	FALSE	FALSE	FALSE	TRUE	FALSE	FALSE	FALSE	FALSE	FALSE	TRUE
TK138	ERR13034197	SAMN40244541		Blood	Tabuk	Tabuk	Northwestern	28.3835	36.5662	18/01/2023	560M	553M	1847	95506	96.55	97353	2821361	3.45	35	691222	2904161	32.66	226173	55532	301908.5	4	13		8		CC8	3	3	1	1	4	4	3	IV, IVa	FALSE	FALSE	FALSE	TRUE	FALSE	FALSE	FALSE	FALSE	FALSE	TRUE
B2	ERR13034226	SAMN41490586	SAMN43142621	Skin	AlAbha	Asir	Southwestern	42.5117	18.2465	16/04/2023	566M	578M	2632	74731	97.26	77363	2821361	2.74	38	699271	2938260	32.69	300719	55532	337238.7	4	11	8	8		CC8	3	3	1	1	4	4	3	IV, IVa	FALSE	FALSE	FALSE	TRUE	FALSE	FALSE	FALSE	FALSE	FALSE	TRUE
B37	ERR13034074	SAMN41490590		Skin	AlAbha	Asir	Southwestern	42.5117	18.2465	07/07/2023	566M	574M	3211	106870	96.1	110081	2821361	3.9	23	880882	2851245	32.62	326008	106100	463894.1	3	8		8		CC8	3	3	1	1	4	4	3	IV, IVa	FALSE	FALSE	FALSE	TRUE	FALSE	FALSE	FALSE	FALSE	FALSE	TRUE
B49	ERR13034198	SAMN41490594		Skin	AlAbha	Asir	Southwestern	42.5117	18.2465	15/11/2022	555M	580M	1570	79189	97.14	80759	2821361	2.86	28	900972	2942517	32.62	304387	105664	438066.2	3	9		8		CC8	3	3	1	1	4	4	3	IV, IVa	FALSE	FALSE	FALSE	TRUE	FALSE	FALSE	FALSE	FALSE	FALSE	TRUE
D103	ERR13034062	SAMN41490597		Tissue	Dammam	AlSharqiyah	Eastern	50.0888	26.4207	14/06/2023	557M	557M	1980	165036	94.08	167016	2821361	5.92	13	1374596	2719494	32.62	1374596	138785	799582.9	1	6		8		CC8	3	3	1	1	4	4	3		FALSE	FALSE	FALSE	FALSE	FALSE	FALSE	FALSE	FALSE	FALSE	TRUE
D129	ERR13034224	SAMN41490600		Skin	Dammam	AlSharqiyah	Eastern	50.0888	26.4207	10/02/2022	552M	577M	3139	92662	96.6	95801	2821361	3.4	23	938091	2887340	32.68	325887	106054	485137	3	8		8		CC8	3	3	1	1	4	4	3	IV, IVa	FALSE	FALSE	FALSE	TRUE	FALSE	FALSE	FALSE	FALSE	FALSE	TRUE
D160	ERR13034176	SAMN41490602		Skin	Dammam	AlSharqiyah	Eastern	50.0888	26.4207	24/07/2023	563M	570M	3026	94482	96.54	97508	2821361	3.46	30	938003	2905911	32.66	304387	74543	445042.1	3	10		8		CC8	3	3	1	1	4	4	3	IV, IVa	FALSE	FALSE	FALSE	TRUE	FALSE	FALSE	FALSE	FALSE	FALSE	TRUE
D164	ERR13034180	SAMN41490604		Wound	Dammam	AlSharqiyah	Eastern	50.0888	26.4207	28/07/2023	555M	561M	2838	93136	96.6	95974	2821361	3.4	28	938147	2911118	32.66	325886	74480	471225	3	9		8		CC8	3	3	1	1	4	4	3	IV, IVa	FALSE	FALSE	FALSE	TRUE	FALSE	FALSE	FALSE	FALSE	FALSE	TRUE
D173	ERR13034178	SAMN41490607		Skin	Dammam	AlSharqiyah	Eastern	50.0888	26.4207	23/07/2023	564M	582M	3139	107594	96.08	110733	2821361	3.92	30	894938	2829970	32.65	304386	74480	420573.1	3	10		8		CC8	3	3	1	1	4	4	3	IV, IVa	FALSE	FALSE	FALSE	TRUE	FALSE	FALSE	FALSE	FALSE	FALSE	TRUE
D19	ERR13034067	SAMN41490608		Blood	Dammam	AlSharqiyah	Eastern	50.0888	26.4207	16/05/2023	555M	582M	3205	74043	97.26	77248	2821361	2.74	45	486076	2936355	32.69	209121	53661	242179.5	5	15		8		CC8	3	3	1	1	4	4	3	IV, IVa	FALSE	FALSE	FALSE	TRUE	FALSE	FALSE	FALSE	FALSE	FALSE	TRUE
D264	ERR13034085	SAMN41490613		Tissue	Dammam	AlSharqiyah	Eastern	50.0888	26.4207	25/08/2023	568M	570M	1713	75898	97.25	77611	2821361	2.75	32	894939	2905290	32.66	304264	55532	418071.9	3	11		8		CC8	3	3	1	1	4	4	3	IV, IVa	FALSE	FALSE	FALSE	TRUE	FALSE	FALSE	FALSE	FALSE	FALSE	TRUE
D313	ERR13034165	SAMN41490614		Wound	Dammam	AlSharqiyah	Eastern	50.0888	26.4207	22/10/2023	501M	508M	1463	66254	97.6	67717	2821361	2.4	24	570447	2908454	32.66	326010	62243	339796.4	4	10		8		CC8	3	3	1	1	4	4	3	IV, IVa	FALSE	FALSE	FALSE	TRUE	FALSE	FALSE	FALSE	FALSE	FALSE	TRUE
D320	ERR13034190	SAMN41490616		Tissue	Dammam	AlSharqiyah	Eastern	50.0888	26.4207	22/10/2023	569M	594M	2862	74313	97.26	77175	2821361	2.74	41	691327	2936077	32.69	304387	55532	337437.7	4	11		8		CC8	3	3	1	1	4	4	3	IV, IVa	FALSE	FALSE	FALSE	TRUE	FALSE	FALSE	FALSE	FALSE	FALSE	TRUE
D35	ERR13034184	SAMN41490617		Wound	Dammam	AlSharqiyah	Eastern	50.0888	26.4207	05/07/2023	550M	559M	14337	135513	94.69	149850	2821361	5.31	16	1388352	2791825	32.61	326128	160744	809812.3	2	6		8		CC8	3	3	1	1	4	4	3	V, VII	FALSE	FALSE	FALSE	FALSE	TRUE	FALSE	TRUE	FALSE	FALSE	TRUE
D37	ERR13034186	SAMN41490618		Wound	Dammam	AlSharqiyah	Eastern	50.0888	26.4207	05/08/2023	559M	566M	1071	108940	96.1	110011	2821361	3.9	28	894974	2864512	32.63	605630	105664	500021.2	2	8		8		CC8	3	3	1	1	4	4	3	IV, IVa	FALSE	FALSE	FALSE	TRUE	FALSE	FALSE	FALSE	FALSE	FALSE	TRUE
D58	ERR13034188	SAMN41490621		Skin	Dammam	AlSharqiyah	Eastern	50.0888	26.4207	15/05/2023	565M	576M	2048	108096	96.1	110144	2821361	3.9	32	838842	2871254	32.6	605647	55532	471086.5	2	9		8		CC8	3	3	1	1	4	4	3	IV, IVa	FALSE	FALSE	FALSE	TRUE	FALSE	FALSE	FALSE	FALSE	FALSE	TRUE
GR22	ERR13034167	SAMN41490626	SAMN43142630	Skin	Algryat	AlJawf	Northern	37.3614	31.3296	09/12/2022	559M	574M	5490	93816	96.48	99306	2821361	3.52	28	1284039	2901308	32.67	304388	105666	680952.1	2	8	8	8		CC8	3	3	1	1	4	4	3	IV, IVa	FALSE	FALSE	FALSE	TRUE	FALSE	FALSE	FALSE	FALSE	FALSE	TRUE
GR46	ERR13034225	SAMN41490629		Wound	Algryat	AlJawf	Northern	37.3614	31.3296	10/07/2022	558M	576M	4695	95286	96.46	99981	2821361	3.54	32	894930	2859632	32.64	312855	55532	431272.9	3	10		8		CC8	3	3	1	1	4	4	3	IV, IVa	FALSE	FALSE	FALSE	TRUE	FALSE	FALSE	FALSE	FALSE	FALSE	TRUE
GR58	ERR13034052	SAMN41490632		Wound	Algryat	AlJawf	Northern	37.3614	31.3296	10/11/2022	561M	579M	3469	111937	95.91	115406	2821361	4.09	30	1007069	2860571	32.66	276977	74480	479757.6	3	10		8		CC8	3	3	1	1	4	4	3	IV, IVa	FALSE	FALSE	FALSE	TRUE	FALSE	FALSE	FALSE	FALSE	FALSE	TRUE
GR61	ERR13034063	SAMN41490633		Wound	Algryat	AlJawf	Northern	37.3614	31.3296	14/10/2022	556M	567M	4418	72122	97.29	76540	2821361	2.71	43	759102	2940269	32.67	267868	55532	358141.9	4	11		8		CC8	3	3	1	1	4	4	3	IV, IVa	FALSE	FALSE	FALSE	TRUE	FALSE	FALSE	FALSE	FALSE	FALSE	TRUE
GR62	ERR13034051	SAMN41490634		Skin	Algryat	AlJawf	Northern	37.3614	31.3296	17/10/2022	555M	571M	2191	95761	96.53	97952	2821361	3.47	28	937993	2901807	32.66	304388	105666	457398.1	3	9		8		CC8	3	3	1	1	4	4	3	IV, IVa	FALSE	FALSE	FALSE	TRUE	FALSE	FALSE	FALSE	FALSE	FALSE	TRUE
GR66	ERR13034084	SAMN41490636		Wound	Algryat	AlJawf	Northern	37.3614	31.3296	22/10/2022	558M	572M	7323	83750	96.77	91073	2821361	3.23	30	570736	2899405	32.67	312855	109173	309172.2	4	10		8		CC8	3	3	1	1	4	4	3	IV, IVa	FALSE	FALSE	FALSE	TRUE	FALSE	FALSE	FALSE	FALSE	FALSE	TRUE
GR81	ERR13034193	SAMN41490639		Skin	Algryat	AlJawf	Northern	37.3614	31.3296	01/02/2023	561M	578M	5301	76024	97.12	81325	2821361	2.88	42	570842	2928215	32.67	300724	55532	282134	4	13		8		CC8	3	3	1	1	4	4	3	IV, IVa	FALSE	FALSE	FALSE	TRUE	FALSE	FALSE	FALSE	FALSE	FALSE	TRUE
Hai45	ERR13034172	SAMN41490653		Blood	Hail	Hail	Centralnorthern	41.7208	27.5114	17/07/2023	555M	582M	5320	144790	94.68	150110	2821361	5.32	15	935671	2768834	32.62	557307	160803	548137.9	2	6		8		CC8	3	3	1	1	4	4	3		FALSE	FALSE	FALSE	FALSE	FALSE	FALSE	FALSE	FALSE	FALSE	TRUE
J1234	ERR13034121	SAMN41490661		Skin	Jeddah	Makkah	Western	39.1611	21.5292	19/03/2023	569M	580M	4912	105874	96.07	110786	2821361	3.93	25	894957	2865488	32.62	326011	106054	465327.9	3	8		8		CC8	3	3	1	1	4	4	3	IV, IVa	FALSE	FALSE	FALSE	TRUE	FALSE	FALSE	FALSE	FALSE	FALSE	TRUE
J12	ERR13034195	SAMN41490664		Wound	Jeddah	Makkah	Western	39.1611	21.5292	30/08/2022	571M	581M	2251	71331	97.39	73582	2821361	2.61	33	724069	2951687	32.68	325896	74480	366599.8	3	10		8		CC8	3	3	1	1	4	4	3	IV, IVa	FALSE	FALSE	FALSE	TRUE	FALSE	FALSE	FALSE	FALSE	FALSE	TRUE
J75	ERR13034220	SAMN41490669		Wound	Jeddah	Makkah	Western	39.1611	21.5292	10/06/2022	560M	571M	3610	106187	96.11	109797	2821361	3.89	26	1375499	2885130	32.62	325895	74482	753389.2	2	9		8		CC8	3	3	1	1	4	4	3	IV, IVa	FALSE	FALSE	FALSE	TRUE	FALSE	FALSE	FALSE	FALSE	FALSE	TRUE
J834	ERR13034158	SAMN41490671		Tissue	Jeddah	Makkah	Western	39.1611	21.5292	21/09/2022	556M	566M	3765	94855	96.5	98620	2821361	3.5	40	515612	2902648	32.66	304388	43831	274472.7	4	14		8		CC8	3	3	1	1	4	4	3	IV, IVa	FALSE	FALSE	FALSE	TRUE	FALSE	FALSE	FALSE	FALSE	FALSE	TRUE
J98	ERR13034032	SAMN41490672		Blood	Jeddah	Makkah	Western	39.1611	21.5292	19/05/2023	568M	588M	3008	74562	97.25	77570	2821361	2.75	23	894939	2912311	32.66	326007	106054	471150.2	3	8		8		CC8	3	3	1	1	4	4	3	IV, IVa	FALSE	FALSE	FALSE	TRUE	FALSE	FALSE	FALSE	FALSE	FALSE	TRUE
Jz3	ERR13034221	SAMN41490677		Wound	Jazan	Jazan	Southwestern	42.5706	16.8894	31/03/2023	562M	591M	3991	103946	96.17	107937	2821361	3.83	998	51141	2831623	32.54	5345	1065	8273	138	602		8		CC8	3	3	1	1	4	4	3	V, VII	FALSE	FALSE	FALSE	FALSE	TRUE	FALSE	TRUE	FALSE	FALSE	TRUE
Jz7	ERR13034168	SAMN41490680		Skin	Jazan	Jazan	Southwestern	42.5706	16.8894	13/06/2023	560M	577M	2858	94877	96.54	97735	2821361	3.46	25	938029	2912129	32.66	326010	106054	488313.2	3	8		8		CC8	3	3	1	1	4	4	3	IV, IVa	FALSE	FALSE	FALSE	TRUE	FALSE	FALSE	FALSE	FALSE	FALSE	TRUE
N1154	ERR13034129	SAMN41490692		Wound	Najran	Najran	Southwestern	44.2289	17.5656	01/05/2022	555M	575M	2830	106946	96.11	109776	2821361	3.89	29	894921	2866818	32.62	304387	74480	424350.2	3	10		8		CC8	3	3	1	1	4	4	3	IV, IVa	FALSE	FALSE	FALSE	TRUE	FALSE	FALSE	FALSE	FALSE	FALSE	TRUE
N294	ERR13034138	SAMN41490700		Wound	Najran	Najran	Southwestern	44.2289	17.5656	01/06/2022	554M	573M	5756	92103	96.53	97859	2821361	3.47	30	1284046	2907631	32.66	304387	57866	663269.4	2	10		8		CC8	3	3	1	1	4	4	3	IV, IVa	FALSE	FALSE	FALSE	TRUE	FALSE	FALSE	FALSE	FALSE	FALSE	TRUE
N866	ERR13034047	SAMN41490710		Skin	Najran	Najran	Southwestern	44.2289	17.5656	11/02/2022	553M	570M	7204	88905	96.59	96109	2821361	3.41	28	567514	2913092	32.66	326004	106054	343463.6	4	9		8		CC8	3	3	1	1	4	4	3	IV, IVa	FALSE	FALSE	FALSE	TRUE	FALSE	FALSE	FALSE	FALSE	FALSE	TRUE
Q110	ERR13033976	SAMN41490715		Wound	AlQassim	Qassim	Central	43.4837	26.2078	16/08/2022	560M	577M	3888	107303	96.06	111191	2821361	3.94	26	880936	2848242	32.64	345301	105665	433843.2	3	9		8		CC8	3	3	1	1	4	4	3	IV, IVa	FALSE	FALSE	FALSE	TRUE	FALSE	FALSE	FALSE	FALSE	FALSE	TRUE
Q145	ERR13034012	SAMN41490719		Blood	AlQassim	Qassim	Central	43.4837	26.2078	09/10/2023	559M	576M	40737	108100	94.72	148837	2821361	5.28	13	1389884	2780082	32.61	326141	161469	815071.6	2	6		8		CC8	3	3	1	1	4	4	3		FALSE	FALSE	FALSE	FALSE	FALSE	FALSE	FALSE	FALSE	FALSE	TRUE
T32	ERR13034118	SAMN41490760		Wound	Taif	Makkah	Southwestern	21.2841	40.4248	04/03/2022	548M	574M	4224	93460	96.54	97684	2821361	3.46	30	938030	2906186	32.66	304388	74480	445038.4	3	10		8		CC8	3	3	1	1	4	4	3	IV, IVa	FALSE	FALSE	FALSE	TRUE	FALSE	FALSE	FALSE	FALSE	FALSE	TRUE
T65	ERR13033988	SAMN41490762		Wound	Taif	Makkah	Southwestern	21.2841	40.4248	26/04/2022	561M	565M	2284	95385	96.54	97669	2821361	3.46	26	938001	2910721	32.65	326008	74480	476929.7	3	9		8		CC8	3	3	1	1	4	4	3	IV, IVa	FALSE	FALSE	FALSE	TRUE	FALSE	FALSE	FALSE	FALSE	FALSE	TRUE
TK108	ERR13033990	SAMN41490770									568M	585M	3280	112085	95.91	115365	2821361	4.09	25	937097	2869014	32.66	326011	106054	495017.5	3	8		8		CC8	3	3	1	1	4	4	3	IV, IVa	FALSE	FALSE	FALSE	TRUE	FALSE	FALSE	FALSE	FALSE	FALSE	TRUE
TK30	ERR13034110	SAMN41490774		Wound	Tabuk	Tabuk	Northwestern	28.3835	36.5662	27/07/2022	560M	578M	5964	109308	95.91	115272	2821361	4.09	30	937097	2864845	32.66	304388	74480	446993.8	3	10		8		CC8	3	3	1	1	4	4	3	IV, IVa	FALSE	FALSE	FALSE	TRUE	FALSE	FALSE	FALSE	FALSE	FALSE	TRUE
TK36	ERR13034006	SAMN41490775		Wound	Tabuk	Tabuk	Northwestern	28.3835	36.5662	20/08/2022	557M	572M	3848	80006	97.03	83854	2821361	2.97	31	838264	2908128	32.64	326010	96041	426439.8	3	9		8		CC8	3	3	1	1	4	4	3	IV, IVa	FALSE	FALSE	FALSE	TRUE	FALSE	FALSE	FALSE	FALSE	FALSE	TRUE
TK44	ERR13033969	SAMN41490776		Wound	Tabuk	Tabuk	Northwestern	28.3835	36.5662	10/02/2023	560M	573M	3438	93900	96.55	97338	2821361	3.45	35	691323	2905411	32.66	226173	55532	309964.7	4	13		8		CC8	3	3	1	1	4	4	3	IV, IVa	FALSE	FALSE	FALSE	TRUE	FALSE	FALSE	FALSE	FALSE	FALSE	TRUE
J879	ERR13362855	SAMN42350536		Skin	Jeddah	Makkah	Western	39.1611	21.5292	18/09/2022	575M	622M	4908	105293	96.09	110201	2821361	3.91	28	894828	2851108	32.63	379410	106054	472635.3	3	8		8		CC8	3	3	1	1	4	4	3	IV, IVa	FALSE	FALSE	FALSE	TRUE	FALSE	FALSE	FALSE	FALSE	FALSE	TRUE
J914	ERR13362853	SAMN42350545		Wound	Jeddah	Makkah	Western	39.1611	21.5292	27/10/2022	549M	562M	12656	153581	94.11	166237	2821361	5.89	13	1333592	2734894	32.61	326152	138784	768635.9	2	6		8		CC8	3	3	1	1	4	4	3		FALSE	FALSE	FALSE	FALSE	FALSE	FALSE	FALSE	FALSE	FALSE	TRUE
J717	ERR13363005	SAMN42350546		Wound	Jeddah	Makkah	Western	39.1611	21.5292	16/08/2023	566M	575M	3241	74022	97.26	77263	2821361	2.74	41	388348	2941560	32.68	226110	74543	246649.5	5	12		8		CC8	3	3	1	1	4	4	3	IV, IVa	FALSE	FALSE	FALSE	TRUE	FALSE	FALSE	FALSE	FALSE	FALSE	TRUE
J1136	ERR13362848	SAMN42350548		Skin	Jeddah	Makkah	Western	39.1611	21.5292	20/11/2022	556M	569M	19090	89722	96.14	108812	2821361	3.86	21	1160373	2818541	32.63	283970	88195	571539.9	2	10		8		CC8	3	3	1	1	4	4	3		FALSE	FALSE	FALSE	FALSE	FALSE	FALSE	FALSE	FALSE	FALSE	TRUE
J343	ERR13362964	SAMN42350553		Wound	Jeddah	Makkah	Western	39.1611	21.5292	27/09/2023	554M	567M	16158	83060	96.48	99218	2821361	3.52	26	937993	2909502	32.65	265313	74543	458555.8	3	10		8		CC8	3	3	1	1	4	4	3	IV, IVa	FALSE	FALSE	FALSE	TRUE	FALSE	FALSE	FALSE	FALSE	FALSE	TRUE
J1112	ERR13362839	SAMN42350558		Skin	Jeddah	Makkah	Western	39.1611	21.5292	13/11/2022	554M	572M	2402	95302	96.54	97704	2821361	3.46	28	1284038	2882594	32.68	304401	74543	668844	2	9		8		CC8	3	3	1	1	4	4	3	IV, IVa	FALSE	FALSE	FALSE	TRUE	FALSE	FALSE	FALSE	FALSE	FALSE	TRUE
J38	ERR13362856	SAMN42350559		Skin	Jeddah	Makkah	Western	39.1611	21.5292	25/04/2023	559M	575M	3724	95492	96.48	99216	2821361	3.52	26	937993	2909502	32.65	265313	74543	458558.3	3	10		8		CC8	3	3	1	1	4	4	3	IV, IVa	FALSE	FALSE	FALSE	TRUE	FALSE	FALSE	FALSE	FALSE	FALSE	TRUE
J871	ERR13362854	SAMN42350561		Skin	Jeddah	Makkah	Western	39.1611	21.5292	22/09/2022	571M	626M	3060	74270	97.26	77330	2821361	2.74	40	388332	2945375	32.67	323876	55532	259423.3	5	12		8		CC8	3	3	1	1	4	4	3	IV, IVa	FALSE	FALSE	FALSE	TRUE	FALSE	FALSE	FALSE	FALSE	FALSE	TRUE
J385	ERR13362973	SAMN42350568		Wound	Jeddah	Makkah	Western	39.1611	21.5292	27/09/2023	551M	568M	4561	74013	97.22	78574	2821361	2.78	27	894987	2904014	32.66	304386	74437	424035.5	3	10		8		CC8	3	3	1	1	4	4	3	IV, IVa	FALSE	FALSE	FALSE	TRUE	FALSE	FALSE	FALSE	FALSE	FALSE	TRUE
J37	ERR13362969	SAMN42350572		Tissue	Jeddah	Makkah	Western	39.1611	21.5292	25/04/2023	604M	620M	2618	73828	97.29	76446	2821361	2.71	37	699196	2941151	32.69	300746	55532	337475	4	11		8		CC8	3	3	1	1	4	4	3	IV, IVa	FALSE	FALSE	FALSE	TRUE	FALSE	FALSE	FALSE	FALSE	FALSE	TRUE
J117	ERR13362962	SAMN42350573		Skin	Jeddah	Makkah	Western	39.1611	21.5292	24/04/2022	561M	575M	2808	107032	96.11	109840	2821361	3.89	26	894806	2868902	32.62	326012	68418	463069.8	3	9		8		CC8	3	3	1	1	4	4	3	IV, IVa	FALSE	FALSE	FALSE	TRUE	FALSE	FALSE	FALSE	FALSE	FALSE	TRUE
J885	ERR13362834	SAMN42350579		Skin	Jeddah	Makkah	Western	39.1611	21.5292	18/09/2022	557M	574M	1528	76092	97.25	77620	2821361	2.75	26	894940	2913979	32.65	326010	106054	466564.7	3	8		8		CC8	3	3	1	1	4	4	3	IV, IVa	FALSE	FALSE	FALSE	TRUE	FALSE	FALSE	FALSE	FALSE	FALSE	TRUE
J50	ERR13362963	SAMN42350582		Skin	Jeddah	Makkah	Western	39.1611	21.5292	23/05/2023	557M	578M	2945	94789	96.54	97734	2821361	3.46	30	938006	2907607	32.66	304388	74478	449404.6	3	10		8		CC8	3	3	1	1	4	4	3	IV, IVa	FALSE	FALSE	FALSE	TRUE	FALSE	FALSE	FALSE	FALSE	FALSE	TRUE
J227	ERR13362872	SAMN42350594		Skin	Jeddah	Makkah	Western	39.1611	21.5292	30/07/2023	564M	578M	4111	144911	94.72	149022	2821361	5.28	16	1390665	2792964	32.58	609907	158310	878069.8	2	5		8		CC8	3	3	1	1	4	4	3		FALSE	FALSE	FALSE	FALSE	FALSE	FALSE	FALSE	FALSE	FALSE	TRUE
N466	ERR13362875	SAMN42350596		Wound	Najran	Najran	Southwestern	44.2289	17.5656	07/10/2022	571M	614M	10201	100499	96.08	110700	2821361	3.92	30	880759	2873810	32.61	268201	74478	428512.8	3	10		8		CC8	3	3	1	1	4	4	3	IV, IVa	FALSE	FALSE	FALSE	TRUE	FALSE	FALSE	FALSE	FALSE	FALSE	TRUE
J875	ERR13363003	SAMN42350598		Skin	Jeddah	Makkah	Western	39.1611	21.5292	13/09/2022	576M	622M	2836	74599	97.26	77435	2821361	2.74	44	691234	2953274	32.67	268257	55532	379657.5	3	11		8		CC8	3	3	1	1	4	4	3	IV, IVa	FALSE	FALSE	FALSE	TRUE	FALSE	FALSE	FALSE	FALSE	FALSE	TRUE
J146	ERR13362998	SAMN42350599		Wound	Jeddah	Makkah	Western	39.1611	21.5292	22/06/2023	556M	568M	2044	76832	97.2	78876	2821361	2.8	25	894939	2904186	32.66	605701	105348	498851.6	2	8		8		CC8	3	3	1	1	4	4	3	IV, IVa	FALSE	FALSE	FALSE	TRUE	FALSE	FALSE	FALSE	FALSE	FALSE	TRUE
J831	ERR13362997	SAMN42350610		Wound	Jeddah	Makkah	Western	39.1611	21.5292	22/09/2022	563M	576M	3345	95815	96.49	99160	2821361	3.51	27	937946	2908427	32.66	326010	74454	476760.4	3	9		8		CC8	3	3	1	1	4	4	3	IV, IVa	FALSE	FALSE	FALSE	TRUE	FALSE	FALSE	FALSE	FALSE	FALSE	TRUE
J357	ERR13362837	SAMN42350614		Wound	Jeddah	Makkah	Western	39.1611	21.5292	09/10/2023	550M	561M	2711	73099	97.31	75810	2821361	2.69	37	894912	2928441	32.6	345302	74480	440660.9	3	9		8		CC8	3	3	1	1	4	4	3	IV, IVa	FALSE	FALSE	FALSE	TRUE	FALSE	FALSE	FALSE	FALSE	FALSE	TRUE
J284	ERR13362979	SAMN42350620		Skin	Jeddah	Makkah	Western	39.1611	21.5292	24/08/2023	574M	590M	3266	73065	97.29	76331	2821361	2.71	37	691328	2946747	32.68	460056	108346	431386.6	3	8		8		CC8	3	3	1	1	4	4	3	IV, IVa	FALSE	FALSE	FALSE	TRUE	FALSE	FALSE	FALSE	FALSE	FALSE	TRUE
J675	ERR13362981	SAMN42350621		Wound	Jeddah	Makkah	Western	39.1611	21.5292	08/11/2022	577M	625M	3559	106457	96.1	110016	2821361	3.9	26	895013	2869011	32.62	326011	106054	468137.6	3	8		8		CC8	3	3	1	1	4	4	3	IV, IVa	FALSE	FALSE	FALSE	TRUE	FALSE	FALSE	FALSE	FALSE	FALSE	TRUE
J319	ERR13362861	SAMN42350624		Wound	Jeddah	Makkah	Western	39.1611	21.5292	14/09/2023	551M	568M	5862	146445	94.6	152307	2821361	5.4	13	1318271	2759602	32.63	326151	160341	751545.5	2	6		8		CC8	3	3	1	1	4	4	3		FALSE	FALSE	FALSE	FALSE	FALSE	FALSE	FALSE	FALSE	FALSE	TRUE
J540	ERR13362864	SAMN42350629		Skin	Jeddah	Makkah	Western	39.1611	21.5292	08/08/2022	576M	620M	2640	75035	97.25	77675	2821361	2.75	33	894956	2908064	32.66	304409	55532	428434.4	3	10		8		CC8	3	3	1	1	4	4	3	IV, IVa	FALSE	FALSE	FALSE	TRUE	FALSE	FALSE	FALSE	FALSE	FALSE	TRUE
R377	ERR13362977	SAMN42350639		Skin	Riyadh	Riyadh	Central	46.6753	24.7136	21/08/2023	564M	573M	3002	78969	97.09	81971	2821361	2.91	20	1358521	2813917	32.72	463599	106053	793760.1	2	6		8		CC8	3	3	1	1	4	4	3		FALSE	FALSE	FALSE	FALSE	FALSE	FALSE	FALSE	FALSE	FALSE	FALSE
J255	ERR13362844	SAMN42350640		Skin	Jeddah	Makkah	Western	39.1611	21.5292	12/06/2022	549M	560M	4731	161594	94.1	166325	2821361	5.9	14	1333597	2734237	32.61	326144	138786	766713.7	2	6		8		CC8	3	3	1	1	4	4	3		FALSE	FALSE	FALSE	FALSE	FALSE	FALSE	FALSE	FALSE	FALSE	TRUE
J383	ERR13363025	SAMN42350643		Skin	Jeddah	Makkah	Western	39.1611	21.5292	27/09/2023	554M	569M	5841	104045	96.11	109886	2821361	3.89	36	768783	2867290	32.62	379831	105666	395137.9	3	9		8		CC8	3	3	1	1	4	4	3	IV, IVa	FALSE	FALSE	FALSE	TRUE	FALSE	FALSE	FALSE	FALSE	FALSE	TRUE
B67	ERR13362985	SAMN42482760		Wound	AlAbha	Asir	Southwestern	42.5117	18.2465	13/12/2022	565M	570M	13695	95975	96.11	109670	2821361	3.89	25	894942	2869769	32.62	326011	106054	460749.2	3	8		8		CC8	3	3	1	1	4	4	3	IV, IVa	FALSE	FALSE	FALSE	TRUE	FALSE	FALSE	FALSE	FALSE	FALSE	TRUE
Bsh_23	ERR13362934	SAMN42482778		Skin	Bishah	Asir	Southwestern	42.5902	19.9764	25/08/2023	567M	572M	5454	144096	94.7	149550	2821361	5.3	12	1374814	2762614	32.62	326142	161469	805151.9	2	6		8		CC8	3	3	1	1	4	4	3		FALSE	FALSE	FALSE	FALSE	FALSE	FALSE	FALSE	FALSE	FALSE	TRUE
GR_34	ERR13362922	SAMN42482787		Skin	Algryat	AlJawf	Northern	37.3614	31.3296	17/09/2022	550M	550M	3225	112122	95.91	115347	2821361	4.09	26	938002	2864937	32.66	326010	74480	479949.4	3	9		8		CC8	3	3	1	1	4	4	3	IV, IVa	FALSE	FALSE	FALSE	TRUE	FALSE	FALSE	FALSE	FALSE	FALSE	TRUE
R950	ERR13362809	SAMN42482795		Tissue	Riyadh	Riyadh	Central	46.6753	24.7136	09/05/2022	569M	588M	4069	145274	94.71	149343	2821361	5.29	13	1195916	2775030	32.62	610639	111237	709473.6	2	6		8		CC8	3	3	1	1	4	4	3		FALSE	FALSE	FALSE	FALSE	FALSE	FALSE	FALSE	FALSE	FALSE	TRUE
D102	ERR13362928	SAMN42482799		Wound	Dammam	AlSharqiyah	Eastern	50.0888	26.4207	16/06/2023	566M	574M	8467	70194	97.21	78661	2821361	2.79	30	897066	2902066	32.66	304386	74482	420583.8	3	11		8		CC8	3	3	1	1	4	4	3	IV, IVa	FALSE	FALSE	FALSE	TRUE	FALSE	FALSE	FALSE	FALSE	FALSE	TRUE
T180	ERR13362798	SAMN42482804		Wound	Taif	Makkah	Southwestern	21.2841	40.4248	28/10/2022	553M	558M	4175	93421	96.54	97596	2821361	3.46	27	1418506	2913113	32.66	265313	106054	773918.3	2	8		8		CC8	3	3	1	1	4	4	3	IV, IVa	FALSE	FALSE	FALSE	TRUE	FALSE	FALSE	FALSE	FALSE	FALSE	TRUE
R1039	ERR13362799	SAMN42482810		Skin	Riyadh	Riyadh	Central	46.6753	24.7136	06/03/2022	562M	572M	4731	72570	97.26	77301	2821361	2.74	32	685109	2946349	32.67	345765	74480	369251	4	9		8		CC8	3	3	1	1	4	4	3	IV, IVa	FALSE	FALSE	FALSE	TRUE	FALSE	FALSE	FALSE	FALSE	FALSE	TRUE
GR_28	ERR13362795	SAMN42482816		Wound	Algryat	AlJawf	Northern	37.3614	31.3296	08/01/2022	577M	590M	3933	111476	95.91	115409	2821361	4.09	30	938002	2859826	32.66	304387	74480	447774.2	3	10		8		CC8	3	3	1	1	4	4	3	IV, IVa	FALSE	FALSE	FALSE	TRUE	FALSE	FALSE	FALSE	FALSE	FALSE	TRUE
D82	ERR13362792	SAMN42482818		Skin	Dammam	AlSharqiyah	Eastern	50.0888	26.4207	06/04/2023	562M	581M	20407	56589	97.27	76996	2821361	2.73	35	691327	2942042	32.68	401662	74481	375265.1	3	9		8		CC8	3	3	1	1	4	4	3	IV, IVa	FALSE	FALSE	FALSE	TRUE	FALSE	FALSE	FALSE	FALSE	FALSE	TRUE
GR_36	ERR13362883	SAMN42482832		Skin	Algryat	AlJawf	Northern	37.3614	31.3296	09/09/2022	546M	550M	4175	111221	95.91	115396	2821361	4.09	26	752947	2866506	32.66	326010	106054	405989	3	9		8		CC8	3	3	1	1	4	4	3	IV, IVa	FALSE	FALSE	FALSE	TRUE	FALSE	FALSE	FALSE	FALSE	FALSE	TRUE
GR_18	ERR13362894	SAMN42482853		Skin	Algryat	AlJawf	Northern	37.3614	31.3296	13/09/2022	549M	557M	10450	104898	95.91	115348	2821361	4.09	26	937999	2864850	32.66	326011	74480	479949.1	3	9		8		CC8	3	3	1	1	4	4	3	IV, IVa	FALSE	FALSE	FALSE	TRUE	FALSE	FALSE	FALSE	FALSE	FALSE	TRUE
D73	ERR13362764	SAMN42482854		Wound	Dammam	AlSharqiyah	Eastern	50.0888	26.4207	14/09/2022	553M	563M	2550	107230	96.11	109780	2821361	3.89	25	894868	2869692	32.62	326010	106054	460715.7	3	8		8		CC8	3	3	1	1	4	4	3	IV, IVa	FALSE	FALSE	FALSE	TRUE	FALSE	FALSE	FALSE	FALSE	FALSE	TRUE
M28	ERR13362768	SAMN42482859		Wound	AlMaddinah	AlMaddinah	western	39.6024	24.4672	10/07/2023	548M	555M	3188	75963	97.19	79151	2821361	2.81	44	543343	2938934	32.67	347079	53661	322577.4	4	11		8		CC8	3	3	1	1	4	4	3	IV, IVa	FALSE	FALSE	FALSE	TRUE	FALSE	FALSE	FALSE	FALSE	FALSE	TRUE
M950	ERR13362897	SAMN42482869		Wound	AlMaddinah	AlMaddinah	western	39.6024	24.4672	08/09/2022	554M	554M	39453	109581	94.72	149034	2821361	5.28	15	1374923	2762258	32.63	326144	111079	797868.2	2	6		8		CC8	3	3	1	1	4	4	3		FALSE	FALSE	FALSE	FALSE	FALSE	FALSE	FALSE	FALSE	FALSE	TRUE
GR_47	ERR13363010	SAMN42482872		Skin	Algryat	AlJawf	Northern	37.3614	31.3296	10/05/2022	541M	538M	9010	88923	96.53	97933	2821361	3.47	25	937993	2907791	32.66	326011	106054	488942.6	3	8		8		CC8	3	3	1	1	4	4	3	IV, IVa	FALSE	FALSE	FALSE	TRUE	FALSE	FALSE	FALSE	FALSE	FALSE	TRUE
GR_49	ERR13362766	SAMN42482873		Wound	Algryat	AlJawf	Northern	37.3614	31.3296	10/07/2022	564M	566M	4530	89519	96.67	94049	2821361	3.33	33	570612	2897738	32.67	312855	83557	312410.2	4	10		8		CC8	3	3	1	1	4	4	3	IV, IVa	FALSE	FALSE	FALSE	TRUE	FALSE	FALSE	FALSE	FALSE	FALSE	TRUE
T35	ERR13362895	SAMN42482879		Wound	Taif	Makkah	Southwestern	21.2841	40.4248	11/03/2022	551M	560M	4234	94171	96.51	98405	2821361	3.49	35	729481	2910299	32.66	326010	74480	382841.5	3	10		8		CC8	3	3	1	1	4	4	3	IV, IVa	FALSE	FALSE	FALSE	TRUE	FALSE	FALSE	FALSE	FALSE	FALSE	TRUE
T48	ERR13362830	SAMN42482884		Wound	Taif	Makkah	Southwestern	21.2841	40.4248	07/03/2022	549M	552M	3787	106052	96.11	109839	2821361	3.89	29	1240909	2864137	32.63	304387	74480	640368.3	2	9		8		CC8	3	3	1	1	4	4	3	IV, IVa	FALSE	FALSE	FALSE	TRUE	FALSE	FALSE	FALSE	FALSE	FALSE	TRUE
R1075	ERR13362957	SAMN42482888		Wound	Riyadh	Riyadh	Central	46.6753	24.7136	13/09/2022	570M	584M	6835	115708	95.66	122543	2821361	4.34	39	431394	2843143	32.57	285197	41737	237413.3	4	14		8		CC8	3	3	1	1	4	4	3	IV, IVc	FALSE	FALSE	FALSE	TRUE	FALSE	FALSE	FALSE	FALSE	FALSE	TRUE
D124	ERR13362941	SAMN42482893		Tissue	Dammam	AlSharqiyah	Eastern	50.0888	26.4207	21/06/2023	558M	571M	5839	150945	94.44	156784	2821361	5.56	17	1318281	2793489	32.61	322876	177566	743455.2	2	6		8		CC8	3	3	1	1	4	4	3	IV, IVd	FALSE	FALSE	FALSE	TRUE	FALSE	FALSE	FALSE	FALSE	FALSE	TRUE
GR_32	ERR13362945	SAMN42482896		Wound	Algryat	AlJawf	Northern	37.3614	31.3296	09/06/2022	552M	560M	3270	90646	96.67	93916	2821361	3.33	30	570585	2898549	32.67	312855	109173	313147.9	4	10		8		CC8	3	3	1	1	4	4	3	IV, IVa	FALSE	FALSE	FALSE	TRUE	FALSE	FALSE	FALSE	FALSE	FALSE	TRUE
D126	ERR13362987	SAMN42482909		Skin	Dammam	AlSharqiyah	Eastern	50.0888	26.4207	21/06/2023	558M	572M	61110	95446	94.45	156556	2821361	5.55	15	1045417	2770242	32.63	554650	177566	599240.6	2	6		8		CC8	3	3	1	1	4	4	3	IV, IVd	FALSE	FALSE	FALSE	TRUE	FALSE	FALSE	FALSE	FALSE	FALSE	TRUE
GR_51	ERR13362904	SAMN42482925		Wound	Algryat	AlJawf	Northern	37.3614	31.3296	10/05/2022	554M	558M	2620	73922	97.29	76542	2821361	2.71	37	452973	2939139	32.67	300722	106054	281689.9	5	10		8		CC8	3	3	1	1	4	4	3	IV, IVa	FALSE	FALSE	FALSE	TRUE	FALSE	FALSE	FALSE	FALSE	FALSE	TRUE
R38	ERR13362986	SAMN42350555		Blood	Riyadh	Riyadh	Central	46.6753	24.7136	06/07/2023	567M	579M	30786	242598	90.31	273384	2821361	9.69	29	611454	2690203	32.67	251470	50538	312324	4	11		15		CC15	13	13	1	1	12	11	13		FALSE	FALSE	FALSE	FALSE	FALSE	FALSE	FALSE	FALSE	FALSE	FALSE
HA136	ERR12541483	SAMN39465508		Blood	Hail	Hail	Centralnorthern	41.7208	27.5114	12/06/2022	554M	539M	25352	250981	90.21	276333	2821361	9.79	54	422346	2775987	32.72	130528	38656	156346.3	7	23		22		CC22	7	6	1	5	8	8	6	IV, IVa	FALSE	FALSE	FALSE	TRUE	FALSE	FALSE	FALSE	FALSE	FALSE	TRUE
R338	ERR12529648	SAMN39465533		Blood	Riyadh	Riyadh	Central	46.6753	24.7136	19/04/2022	555M	556M	19129	251590	90.4	270719	2821361	9.6	67	294945	2803516	32.75	108079	35986	125944	8	26		22		CC22	7	6	1	5	8	8	6	IV, IVa	FALSE	FALSE	FALSE	TRUE	FALSE	FALSE	FALSE	FALSE	FALSE	TRUE
R509	ERR12529653	SAMN39465539	SAMN43142611	Blood	Riyadh	Riyadh	Central	46.6753	24.7136	23/05/2022	564M	568M	18012	258556	90.2	276568	2821361	9.8	50	406640	2774703	32.72	156277	41989	178658.3	6	20	22	22		CC22	7	6	1	5	8	8	6	IV, IVa	FALSE	FALSE	FALSE	TRUE	FALSE	FALSE	FALSE	FALSE	FALSE	TRUE
R605	ERR12529654	SAMN39465542	SAMN43142612	Blood	Riyadh	Riyadh	Central	46.6753	24.7136	26/06/2022	566M	569M	20399	272314	89.63	292713	2821361	10.37	59	450724	2781935	32.68	146160	35961	197683.2	6	22	22	22		CC22	7	6	1	5	8	8	6	IV, IVa	FALSE	FALSE	FALSE	TRUE	FALSE	FALSE	FALSE	FALSE	FALSE	TRUE
GR84	ERR13034021	SAMN40244485		Blood	Algryat	AlJawf	Northern	37.3614	31.3296	24/01/2023	563M	556M	18982	270612	89.74	289594	2821361	10.26	55	318285	2806229	32.7	121843	38699	158219.4	7	21		22		CC22	7	6	1	5	8	8	6	IV, IVa	FALSE	FALSE	FALSE	TRUE	FALSE	FALSE	FALSE	FALSE	FALSE	TRUE
M1211	ERR13034211	SAMN40244519		Blood	AlMaddinah	AlMaddinah	western	39.6024	24.4672	28/09/2022	574M	576M	14675	237343	91.07	252018	2821361	8.93	37	325058	2879190	32.7	173789	61206	187417.9	6	17		22		CC22	7	6	1	5	8	8	6	Ia	FALSE	FALSE	FALSE	FALSE	FALSE	FALSE	FALSE	FALSE	FALSE	TRUE
M1327	ERR13034201	SAMN40244521		Blood	AlMaddinah	AlMaddinah	western	39.6024	24.4672	18/10/2022	561M	555M	12871	238289	91.1	251160	2821361	8.9	41	325058	2878859	32.7	173789	54337	173841.7	6	19		22		CC22	7	6	1	5	8	8	6	Ia	FALSE	FALSE	FALSE	FALSE	FALSE	FALSE	FALSE	FALSE	FALSE	TRUE
B33	ERR13034185	SAMN41490587		Wound	AlAbha	Asir	Southwestern	42.5117	18.2465	10/10/2022	561M	590M	19111	289835	89.05	308946	2821361	10.95	45	294795	2728663	32.71	150316	43167	141777.3	8	20		22		CC22	7	6	1	5	8	8	6	IV, IVa	FALSE	FALSE	FALSE	TRUE	FALSE	FALSE	FALSE	FALSE	FALSE	TRUE
D127	ERR13034059	SAMN41490599		Blood	Dammam	AlSharqiyah	Eastern	50.0888	26.4207	25/06/2023	552M	572M	29817	284638	88.85	314455	2821361	11.15	44	325091	2752177	32.69	138172	38699	177526.1	6	20		22		CC22	7	6	1	5	8	8	6	IV, IVa	FALSE	FALSE	FALSE	TRUE	FALSE	FALSE	FALSE	FALSE	FALSE	TRUE
D318	ERR13034050	SAMN41490615		Wound	Dammam	AlSharqiyah	Eastern	50.0888	26.4207	16/10/2023	553M	553M	14310	262312	90.2	276622	2821361	9.8	59	310356	2765995	32.72	108067	38665	125839.2	9	24		22		CC22	7	6	1	5	8	8	6	IV, IVa	FALSE	FALSE	FALSE	TRUE	FALSE	FALSE	FALSE	FALSE	FALSE	TRUE
N224	ERR13034144	SAMN41490697	SAMN43142644	Wound	Najran	Najran	Southwestern	44.2289	17.5656	10/03/2023	553M	568M	25533	251623	90.18	277156	2821361	9.82	54	290592	2766737	32.72	130531	39018	134113.6	8	22	22	22		CC22	7	6	1	5	8	8	6	IV, IVa	FALSE	FALSE	FALSE	TRUE	FALSE	FALSE	FALSE	FALSE	FALSE	TRUE
N258	ERR13034215	SAMN41490699		Wound	Najran	Najran	Southwestern	44.2289	17.5656	06/09/2022	567M	581M	33299	246857	90.07	280156	2821361	9.93	55	406517	2770114	32.71	176490	38761	203250.5	5	18		22		CC22	7	6	1	5	8	8	6	IV, IVa	FALSE	FALSE	FALSE	TRUE	FALSE	FALSE	FALSE	FALSE	FALSE	TRUE
N36	ERR13034030	SAMN41490704		Wound	Najran	Najran	Southwestern	44.2289	17.5656	15/03/2022	564M	576M	42928	238387	90.03	281315	2821361	9.97	53	406517	2770678	32.71	176490	39669	204222.1	5	18		22		CC22	7	6	1	5	8	8	6	IV, IVa	FALSE	FALSE	FALSE	TRUE	FALSE	FALSE	FALSE	FALSE	FALSE	TRUE
R564	ERR13033980	SAMN41490755		Skin	Riyadh	Riyadh	Central	46.6753	24.7136	09/11/2023	555M	565M	25055	252381	90.17	277436	2821361	9.83	55	295016	2794581	32.77	109483	42028	125610	9	24		22		CC22	7	6	1	5	8	8	6	IV, IVa	FALSE	FALSE	FALSE	TRUE	FALSE	FALSE	FALSE	FALSE	FALSE	TRUE
J423	ERR13362961	SAMN42350578		Skin	Jeddah	Makkah	Western	39.1611	21.5292	21/07/2022	573M	621M	32143	205279	91.58	237422	2821361	8.42	77	280299	2889693	32.73	127023	28583	129925.3	8	27		22		CC22	7	6	1	5	8	8	6	IV, IVa	FALSE	FALSE	FALSE	TRUE	FALSE	FALSE	FALSE	FALSE	FALSE	TRUE
J543	ERR13362867	SAMN42350630		Skin	Jeddah	Makkah	Western	39.1611	21.5292	08/08/2022	557M	566M	35793	215687	91.09	251480	2821361	8.91	52	266330	2856176	32.72	127091	38700	140948.3	8	22		22		CC22	7	6	1	5	8	8	6	IV, IVa	FALSE	FALSE	FALSE	TRUE	FALSE	FALSE	FALSE	FALSE	FALSE	TRUE
J424	ERR13362982	SAMN42350638		Skin	Jeddah	Makkah	Western	39.1611	21.5292	21/07/2022	579M	636M	24863	213719	91.54	238582	2821361	8.46	62	327660	2894540	32.73	127023	29322	148447.3	7	25		22		CC22	7	6	1	5	8	8	6	IV, IVa	FALSE	FALSE	FALSE	TRUE	FALSE	FALSE	FALSE	FALSE	FALSE	TRUE
B32	ERR13362807	SAMN42482789		Wound	AlAbha	Asir	Southwestern	42.5117	18.2465	10/10/2022	554M	563M	20864	287330	89.08	308194	2821361	10.92	46	188018	2728300	32.71	130528	43167	126126.9	9	21		22		CC22	7	6	1	5	8	8	6	IV, IVa	FALSE	FALSE	FALSE	TRUE	FALSE	FALSE	FALSE	FALSE	FALSE	TRUE
M1284	ERR13362813	SAMN42482800		Wound	AlMaddinah	AlMaddinah	western	39.6024	24.4672	30/10/2022	555M	557M	17952	243159	90.75	261111	2821361	9.25	54	310528	2798234	32.76	130415	38667	137101.7	8	23		22		CC22	7	6	1	5	8	8	6	IV, IVc	FALSE	FALSE	FALSE	TRUE	FALSE	FALSE	FALSE	FALSE	FALSE	TRUE
Q42	ERR13362787	SAMN42482821		Wound	AlQassim	Qassim	Central	43.4837	26.2078	22/04/2022	549M	552M	35421	241144	90.2	276565	2821361	9.8	51	310524	2768751	32.72	127148	43167	138437.9	8	21		22		CC22	7	6	1	5	8	8	6	IV, IVa	FALSE	FALSE	FALSE	TRUE	FALSE	FALSE	FALSE	FALSE	FALSE	TRUE
N241	ERR13362903	SAMN42482836		Skin	Najran	Najran	Southwestern	44.2289	17.5656	06/09/2022	563M	573M	25852	247488	90.31	273340	2821361	9.69	50	310464	2750878	32.74	122595	41989	142241.2	8	22		22		CC22	7	6	1	5	8	8	6	IVc	FALSE	FALSE	FALSE	FALSE	FALSE	FALSE	FALSE	FALSE	FALSE	TRUE
D88	ERR13362888	SAMN42482844		Wound	Dammam	AlSharqiyah	Eastern	50.0888	26.4207	06/11/2023	558M	566M	23273	253461	90.19	276734	2821361	9.81	51	294927	2767860	32.72	130533	41989	135135.6	8	22		22		CC22	7	6	1	5	8	8	6	IV, IVa	FALSE	FALSE	FALSE	TRUE	FALSE	FALSE	FALSE	FALSE	FALSE	TRUE
Q135	ERR13362767	SAMN42482850		Blood	AlQassim	Qassim	Central	43.4837	26.2078	09/10/2023	545M	551M	39615	237565	90.18	277180	2821361	9.82	51	294728	2767553	32.72	130528	42029	135087.3	8	22		22		CC22	7	6	1	5	8	8	6	IV, IVa	FALSE	FALSE	FALSE	TRUE	FALSE	FALSE	FALSE	FALSE	FALSE	TRUE
R112	ERR13362901	SAMN42482875		Wound	Riyadh	Riyadh	Central	46.6753	24.7136	15/03/2022	563M	572M	20190	226015	91.27	246205	2821361	8.73	88	182535	2812498	32.74	95029	25441	98861.2	11	32		22		CC22	7	6	1	5	8	8	6	IV, IVa	FALSE	FALSE	FALSE	TRUE	FALSE	FALSE	FALSE	FALSE	FALSE	TRUE
N467	ERR13362965	SAMN42482883		Wound	Najran	Najran	Southwestern	44.2289	17.5656	07/10/2022	568M	585M	15840	249252	90.6	265092	2821361	9.4	60	295057	2806126	32.75	130527	38665	130833.2	8	24		22		CC22	7	6	1	5	8	8	6	IV, IVa	FALSE	FALSE	FALSE	TRUE	FALSE	FALSE	FALSE	FALSE	FALSE	TRUE
R611	ERR13362968	SAMN42482885		Skin	Riyadh	Riyadh	Central	46.6753	24.7136	16/07/2022	560M	568M	110756	188431	89.4	299187	2821361	10.6	45	305070	2818209	32.63	163946	39499	155579.2	7	20		22		CC22	7	6	1	5	8	8	6		FALSE	FALSE	FALSE	FALSE	FALSE	FALSE	FALSE	FALSE	FALSE	TRUE
R93	ERR13363023	SAMN42482905		Wound	Riyadh	Riyadh	Central	46.6753	24.7136	03/09/2022	572M	585M	50103	196025	91.28	246128	2821361	8.72	86	182535	2811501	32.74	95029	25861	98928.6	11	31		22		CC22	7	6	1	5	8	8	6	IV, IVa	FALSE	FALSE	FALSE	TRUE	FALSE	FALSE	FALSE	FALSE	FALSE	TRUE
R603	ERR13362819	SAMN42482911		Skin	Riyadh	Riyadh	Central	46.6753	24.7136	27/06/2022	565M	577M	18952	281034	89.37	299986	2821361	10.63	37	404523	2824131	32.63	173735	43455	200087.9	6	18		22		CC22	7	6	1	5	8	8	6		FALSE	FALSE	FALSE	FALSE	FALSE	FALSE	FALSE	FALSE	FALSE	TRUE
M1276	ERR13362773	SAMN42482914		Wound	AlMaddinah	AlMaddinah	western	39.6024	24.4672	17/10/2022	551M	562M	86019	177356	90.66	263375	2821361	9.34	70	251463	2827752	32.73	109483	29202	118938.6	9	27		22		CC22	7	6	1	5	8	8	6	IV, IVa	FALSE	FALSE	FALSE	TRUE	FALSE	FALSE	FALSE	FALSE	FALSE	TRUE
N142	ERR13363013	SAMN42482926		Wound	Najran	Najran	Southwestern	44.2289	17.5656	07/03/2023	570M	586M	33874	246372	90.07	280246	2821361	9.93	50	310534	2763003	32.72	130543	42351	154892.3	7	20		22		CC22	7	6	1	5	8	8	6	IV, IVa	FALSE	FALSE	FALSE	TRUE	FALSE	FALSE	FALSE	FALSE	FALSE	TRUE
R1339	ERR13034005	SAMN40244536		Blood	Riyadh	Riyadh	Central	46.6753	24.7136	19/01/2023	556M	552M	10233	129727	95.04	139960	2821361	4.96	1286	37948	2106883	32.47	3080	621	6976.6	142	906	22	22		CC22	753?	1106?	1	615?	946?	871?	1038?	IV, IVa	FALSE	FALSE	FALSE	TRUE	FALSE	FALSE	FALSE	FALSE	FALSE	TRUE
R511	ERR12529693	SAMN39465541		Blood	Riyadh	Riyadh	Central	46.6753	24.7136	23/05/2022	550M	532M	52539	247894	89.35	300433	2821361	10.65	58	341702	2805624	32.72	132233	45509	147072.1	8	22		30		CC30	2	2	2	2	6	3	2	IV, IVa	FALSE	FALSE	FALSE	TRUE	FALSE	FALSE	FALSE	FALSE	FALSE	TRUE
R863	ERR12529647	SAMN39465543	SAMN43142613	Blood	Riyadh	Riyadh	Central	46.6753	24.7136	23/08/2022	557M	553M	26800	274663	89.31	301463	2821361	10.69	44	425335	2796506	32.69	137080	54426	171755.1	7	20	30	30		CC30	2	2	2	2	6	3	2		FALSE	FALSE	FALSE	FALSE	FALSE	FALSE	FALSE	FALSE	FALSE	TRUE
J554	ERR13034160	SAMN40244493		Blood	Jeddah	Makkah	Western	39.1611	21.5292	27/07/2022	574M	574M	18678	281619	89.36	300297	2821361	10.64	31	625418	2767874	32.7	190745	60047	256277.2	5	15		30		CC30	2	2	2	2	6	3	2	IV, IVc	FALSE	FALSE	FALSE	TRUE	FALSE	FALSE	FALSE	FALSE	FALSE	TRUE
R849	ERR13034194	SAMN40244540		Blood	Riyadh	Riyadh	Central	46.6753	24.7136	16/09/2022	557M	560M	25649	276438	89.29	302087	2821361	10.71	42	425335	2797101	32.69	137080	51703	173775.7	7	20		30		CC30	2	2	2	2	6	3	2		FALSE	FALSE	FALSE	FALSE	FALSE	FALSE	FALSE	FALSE	FALSE	TRUE
B47	ERR13034182	SAMN41490593		Wound	AlAbha	Asir	Southwestern	42.5117	18.2465	11/03/2022	554M	583M	24337	266099	89.71	290436	2821361	10.29	45	346205	2810762	32.75	137311	46356	159250.2	7	20		30		CC30	2	2	2	2	6	3	2	IV, IVa	FALSE	FALSE	FALSE	TRUE	FALSE	FALSE	FALSE	FALSE	FALSE	TRUE
D96	ERR13034066	SAMN41490624		Wound	Dammam	AlSharqiyah	Eastern	50.0888	26.4207	25/09/2022	558M	572M	30222	239840	90.43	270062	2821361	9.57	55	341702	2852210	32.71	146946	39542	175016.6	6	19		30		CC30	2	2	2	2	6	3	2	V, VII	FALSE	FALSE	FALSE	FALSE	TRUE	FALSE	TRUE	FALSE	FALSE	TRUE
GR12	ERR13034179	SAMN41490625	SAMN43142629	Wound	Algryat	AlJawf	Northern	37.3614	31.3296	18/09/2022	576M	589M	24528	244968	90.45	269496	2821361	9.55	49	307818	2866001	32.69	170402	39542	168023.7	6	19	30	30		CC30	2	2	2	2	6	3	2	V, VII	FALSE	FALSE	FALSE	FALSE	TRUE	FALSE	TRUE	FALSE	FALSE	TRUE
GR63	ERR13034053	SAMN41490635		Wound	Algryat	AlJawf	Northern	37.3614	31.3296	19/10/2022	560M	578M	33947	236086	90.43	270033	2821361	9.57	49	307818	2866540	32.69	142588	56168	164914.5	7	19		30		CC30	2	2	2	2	6	3	2	V, VII	FALSE	FALSE	FALSE	FALSE	TRUE	FALSE	TRUE	FALSE	FALSE	TRUE
HA1	ERR13034048	SAMN41490648		Wound	Hail	Hail	Centralnorthern	41.7208	27.5114	08/11/2022	554M	575M	32093	259654	89.66	291747	2821361	10.34	50	614622	2836637	32.74	170842	35738	263823	5	17		30		CC30	2	2	2	2	6	3	2	VI	FALSE	FALSE	FALSE	FALSE	FALSE	TRUE	FALSE	FALSE	FALSE	TRUE
Jz88	ERR13034164	SAMN41490683		Wound	Jazan	Jazan	Southwestern	42.5706	16.8894	08/10/2022	564M	584M	25565	264291	89.73	289856	2821361	10.27	44	345547	2816594	32.75	137311	45509	168691.5	7	19		30		CC30	2	2	2	2	6	3	2	IV, IVa	FALSE	FALSE	FALSE	TRUE	FALSE	FALSE	FALSE	FALSE	FALSE	TRUE
N1131	ERR13034018	SAMN41490690		Skin	Najran	Najran	Southwestern	44.2289	17.5656	20/12/2022	559M	575M	25425	263244	89.77	288669	2821361	10.23	38	425308	2851763	32.71	151774	56167	206161.5	6	17		30		CC30	2	2	2	2	6	3	2		FALSE	FALSE	FALSE	FALSE	FALSE	FALSE	FALSE	FALSE	FALSE	TRUE
N301	ERR13034020	SAMN41490701		Wound	Najran	Najran	Southwestern	44.2289	17.5656	01/06/2022	561M	579M	25456	245269	90.4	270725	2821361	9.6	62	341703	2830981	32.71	170473	38878	174984.4	6	19		30		CC30	2	2	2	2	6	3	2	V, VII	FALSE	FALSE	FALSE	FALSE	TRUE	FALSE	TRUE	FALSE	FALSE	TRUE
N867	ERR13033989	SAMN41490711		Skin	Najran	Najran	Southwestern	44.2289	17.5656	11/01/2022	551M	564M	20950	268815	89.73	289765	2821361	10.27	45	346258	2813260	32.75	133113	46356	146053.9	8	22		30		CC30	2	2	2	2	6	3	2	IV, IVa	FALSE	FALSE	FALSE	TRUE	FALSE	FALSE	FALSE	FALSE	FALSE	TRUE
N87	ERR13034123	SAMN41490712		Skin	Najran	Najran	Southwestern	44.2289	17.5656	25/03/2022	568M	577M	25301	244485	90.44	269786	2821361	9.56	49	341702	2852789	32.71	170401	41422	186817.9	6	18		30		CC30	2	2	2	2	6	3	2	V, VII	FALSE	FALSE	FALSE	FALSE	TRUE	FALSE	TRUE	FALSE	FALSE	TRUE
Q12	ERR13033995	SAMN41490717		Skin	AlQassim	Qassim	Central	43.4837	26.2078	20/05/2023	559M	576M	22999	292100	88.83	315099	2821361	11.17	46	341493	2779454	32.73	133112	46365	148861.6	8	22		30		CC30	2	2	2	2	6	3	2	IV, IVa	FALSE	FALSE	FALSE	TRUE	FALSE	FALSE	FALSE	FALSE	FALSE	TRUE
Q13	ERR13033982	SAMN41490718		Skin	AlQassim	Qassim	Central	43.4837	26.2078	20/05/2023	561M	580M	22041	293130	88.83	315171	2821361	11.17	49	341493	2778789	32.73	133112	38878	145570.2	8	23		30		CC30	2	2	2	2	6	3	2	IV, IVa	FALSE	FALSE	FALSE	TRUE	FALSE	FALSE	FALSE	FALSE	FALSE	TRUE
R213	ERR13033970	SAMN41490732	SAMN43142651	Wound	Riyadh	Riyadh	Central	46.6753	24.7136	28/07/2023	566M	570M	30103	262481	89.63	292584	2821361	10.37	55	438753	2836889	32.74	150563	35741	204938.3	6	19	30	30		CC30	2	2	2	2	6	3	2	VI	FALSE	FALSE	FALSE	FALSE	FALSE	TRUE	FALSE	FALSE	FALSE	TRUE
R283	ERR13034111	SAMN41490734		Skin	Riyadh	Riyadh	Central	46.6753	24.7136	17/07/2023	569M	578M	34014	235250	90.46	269264	2821361	9.54	51	307818	2851676	32.71	149654	39542	172028.3	6	19		30		CC30	2	2	2	2	6	3	2	V, VII	FALSE	FALSE	FALSE	FALSE	TRUE	FALSE	TRUE	FALSE	FALSE	TRUE
R358	ERR13033977	SAMN41490743		Wound	Riyadh	Riyadh	Central	46.6753	24.7136	13/08/2023	567M	573M	29748	272660	89.28	302408	2821361	10.72	67	341715	2808902	32.68	109344	31321	126548.3	9	26		30		CC30	2	2	2	2	6	3	2	IV, IVa	FALSE	FALSE	FALSE	TRUE	FALSE	FALSE	FALSE	FALSE	FALSE	TRUE
R534	ERR13034000	SAMN41490749		Wound	Riyadh	Riyadh	Central	46.6753	24.7136	09/07/2023	485M	491M	22179	284491	89.13	306670	2821361	10.87	45	290188	2767292	32.71	121941	47925	141427	7	23		30		CC30	2	2	2	2	6	3	2	IV, IVa	FALSE	FALSE	FALSE	TRUE	FALSE	FALSE	FALSE	FALSE	FALSE	TRUE
TK131	ERR13033991	SAMN41490772		Wound	Tabuk	Tabuk	Northwestern	28.3835	36.5662	14/12/2022	559M	578M	72591	222604	89.54	295195	2821361	10.46	64	307805	2818974	32.7	149654	45566	164852.6	7	19		30		CC30	2	2	2	2	6	3	2	V, VII	FALSE	FALSE	FALSE	FALSE	TRUE	FALSE	TRUE	FALSE	FALSE	TRUE
TK27	ERR13034098	SAMN41490773		Wound	Tabuk	Tabuk	Northwestern	28.3835	36.5662	20/07/2022	567M	573M	24573	265822	89.71	290395	2821361	10.29	37	425345	2824681	32.74	173775	50816	207784.5	5	18		30		CC30	2	2	2	2	6	3	2		FALSE	FALSE	FALSE	FALSE	FALSE	FALSE	FALSE	FALSE	FALSE	TRUE
TK75	ERR13034011	SAMN41490778		Wound	Tabuk	Tabuk	Northwestern	28.3835	36.5662	27/09/2022	565M	579M	21190	248974	90.42	270164	2821361	9.58	50	341702	2852003	32.71	170455	56167	188457.1	6	17		30		CC30	2	2	2	2	6	3	2	V, VII	FALSE	FALSE	FALSE	FALSE	TRUE	FALSE	TRUE	FALSE	FALSE	TRUE
J358	ERR13362842	SAMN42350551		Skin	Jeddah	Makkah	Western	39.1611	21.5292	13/09/2023	552M	561M	41599	228432	90.43	270031	2821361	9.57	47	341677	2831486	32.72	141143	56168	160438.3	7	19		30		CC30	2	2	2	2	6	3	2	V, VII	FALSE	FALSE	FALSE	FALSE	TRUE	FALSE	TRUE	FALSE	FALSE	TRUE
J182	ERR13362980	SAMN42350571		Wound	Jeddah	Makkah	Western	39.1611	21.5292	16/07/2023	562M	572M	24002	296663	88.63	320665	2821361	11.37	54	174689	2775441	32.68	126209	38878	113550.2	10	24		30		CC30	2	2	2	2	6	3	2	IV, IVa	FALSE	FALSE	FALSE	TRUE	FALSE	FALSE	FALSE	FALSE	FALSE	TRUE
N357	ERR13362871	SAMN42350593									566M	573M	80426	192013	90.34	272439	2821361	9.66	54	341353	2826521	32.71	170473	39542	182302.3	6	18		30		CC30	2	2	2	2	6	3	2	V, VII	FALSE	FALSE	FALSE	FALSE	TRUE	FALSE	TRUE	FALSE	FALSE	TRUE
J382	ERR13362990	SAMN42350634		Wound	Jeddah	Makkah	Western	39.1611	21.5292	27/09/2023	556M	576M	19284	272949	89.64	292233	2821361	10.36	63	485628	2832243	32.74	150177	54426	200449.7	6	18		30		CC30	2	2	2	2	6	3	2	VI	FALSE	FALSE	FALSE	FALSE	FALSE	TRUE	FALSE	FALSE	FALSE	TRUE
JZ51	ERR13362850	SAMN42482754		Wound	Jazan	Jazan	Southwestern	42.5706	16.8894	24/08/2022	548M	553M	28149	259606	89.8	287755	2821361	10.2	54	307836	2839937	32.72	132972	56168	154973.8	7	21		30		CC30	2	2	2	2	6	3	2		FALSE	FALSE	FALSE	FALSE	FALSE	FALSE	FALSE	FALSE	FALSE	TRUE
N994	ERR13362846	SAMN42482755		Wound	Najran	Najran	Southwestern	44.2289	17.5656	12/12/2022	539M	534M	26560	243349	90.43	269909	2821361	9.57	54	307751	2819032	32.72	137374	39542	144110.3	8	22		30		CC30	2	2	2	2	6	3	2	V, VII	FALSE	FALSE	FALSE	FALSE	TRUE	FALSE	TRUE	FALSE	FALSE	TRUE
N1034	ERR13362937	SAMN42482782		Wound	Najran	Najran	Southwestern	44.2289	17.5656	21/11/2022	566M	579M	35137	263879	89.4	299016	2821361	10.6	48	341680	2772118	32.71	137312	38875	161394.8	7	20		30		CC30	2	2	2	2	6	3	2		FALSE	FALSE	FALSE	FALSE	FALSE	FALSE	FALSE	FALSE	FALSE	FALSE
N66	ERR13362800	SAMN42482807		Skin	Najran	Najran	Southwestern	44.2289	17.5656	06/05/2023	565M	580M	22716	278355	89.33	301071	2821361	10.67	50	281606	2800448	32.67	159430	59989	152923.5	7	19		30		CC30	2	2	2	2	6	3	2		FALSE	FALSE	FALSE	FALSE	FALSE	FALSE	FALSE	FALSE	FALSE	TRUE
GR_11	ERR13362794	SAMN42482809		Wound	Algryat	AlJawf	Northern	37.3614	31.3296	17/09/2022	551M	563M	38372	231473	90.44	269845	2821361	9.56	46	341703	2854849	32.71	149655	39542	179727.3	6	19		30		CC30	2	2	2	2	6	3	2	V, VII	FALSE	FALSE	FALSE	FALSE	TRUE	FALSE	TRUE	FALSE	FALSE	TRUE
GR_2	ERR13362788	SAMN42482819		Wound	Algryat	AlJawf	Northern	37.3614	31.3296	09/06/2022	550M	552M	27852	241611	90.45	269463	2821361	9.55	43	341702	2835129	32.74	149637	56167	181158.7	6	18		30		CC30	2	2	2	2	6	3	2	V, VII	FALSE	FALSE	FALSE	FALSE	TRUE	FALSE	TRUE	FALSE	FALSE	TRUE
N95	ERR13362804	SAMN42482828		Skin	Najran	Najran	Southwestern	44.2289	17.5656	12/04/2022	565M	576M	18628	266941	89.88	285569	2821361	10.12	58	393308	2861965	32.73	149655	56169	188674.7	6	18		30		CC30	2	2	2	2	6	3	2		FALSE	FALSE	FALSE	FALSE	FALSE	FALSE	FALSE	FALSE	FALSE	TRUE
B74	ERR13362757	SAMN42482833		Skin	AlAbha	Asir	Southwestern	42.5117	18.2465	12/04/2022	568M	567M	18267	255498	90.3	273765	2821361	9.7	53	301999	2834851	32.71	133836	39986	146326.8	8	22		30		CC30	2	2	2	2	6	3	2		FALSE	FALSE	FALSE	FALSE	FALSE	FALSE	FALSE	FALSE	FALSE	TRUE
Jz55	ERR13362781	SAMN42482834		Wound	Jazan	Jazan	Southwestern	42.5706	16.8894	25/08/2022	550M	552M	24572	267085	89.66	291657	2821361	10.34	54	487336	2834481	32.74	170842	35741	215955.9	5	18		30		CC30	2	2	2	2	6	3	2	VI	FALSE	FALSE	FALSE	FALSE	FALSE	TRUE	FALSE	FALSE	FALSE	TRUE
N705	ERR13362779	SAMN42482838		Skin	Najran	Najran	Southwestern	44.2289	17.5656	28/09/2022	547M	561M	26438	261568	89.79	288006	2821361	10.21	37	425287	2821835	32.74	149655	56167	204375.5	6	17		30		CC30	2	2	2	2	6	3	2		FALSE	FALSE	FALSE	FALSE	FALSE	FALSE	FALSE	FALSE	FALSE	TRUE
N96	ERR13362936	SAMN42482845		Skin	Najran	Najran	Southwestern	44.2289	17.5656	21/04/2022	549M	564M	14515	255367	90.43	269882	2821361	9.57	46	341766	2833127	32.72	141204	56167	184958	6	18		30		CC30	2	2	2	2	6	3	2	V, VII	FALSE	FALSE	FALSE	FALSE	TRUE	FALSE	TRUE	FALSE	FALSE	TRUE
N1032	ERR13362906	SAMN42482851		Wound	Najran	Najran	Southwestern	44.2289	17.5656	16/11/2022	570M	576M	38991	260156	89.4	299147	2821361	10.6	46	341680	2770985	32.71	137312	38875	161735.6	7	20		30		CC30	2	2	2	2	6	3	2		FALSE	FALSE	FALSE	FALSE	FALSE	FALSE	FALSE	FALSE	FALSE	FALSE
R947	ERR13362759	SAMN42482852		Skin	Riyadh	Riyadh	Central	46.6753	24.7136	09/04/2022	549M	561M	32170	268469	89.34	300639	2821361	10.66	33	440418	2778078	32.7	224576	56490	218090.6	5	15		30		CC30	2	2	2	2	6	3	2	IV, IVc	FALSE	FALSE	FALSE	TRUE	FALSE	FALSE	FALSE	FALSE	FALSE	TRUE
R925	ERR13363011	SAMN42482868		Wound	Riyadh	Riyadh	Central	46.6753	24.7136	09/05/2022	569M	585M	37876	250149	89.79	288025	2821361	10.21	39	425309	2840162	32.73	137078	51644	198247.8	6	19		30		CC30	2	2	2	2	6	3	2		FALSE	FALSE	FALSE	FALSE	FALSE	FALSE	FALSE	FALSE	FALSE	TRUE
GR_33	ERR13362761	SAMN42482881		Skin	Algryat	AlJawf	Northern	37.3614	31.3296	18/09/2022	545M	546M	31147	238918	90.43	270065	2821361	9.57	54	307818	2865956	32.69	130749	56168	148741.7	8	21		30		CC30	2	2	2	2	6	3	2	V, VII	FALSE	FALSE	FALSE	FALSE	TRUE	FALSE	TRUE	FALSE	FALSE	TRUE
GR_37	ERR13362896	SAMN42482882		Wound	Algryat	AlJawf	Northern	37.3614	31.3296	20/09/2022	559M	556M	53315	215681	90.47	268996	2821361	9.53	57	341702	2836395	32.71	149701	39542	174221.8	6	19		30		CC30	2	2	2	2	6	3	2	V, VII	FALSE	FALSE	FALSE	FALSE	TRUE	FALSE	TRUE	FALSE	FALSE	TRUE
N620	ERR13363026	SAMN42482908									568M	578M	27044	274063	89.33	301107	2821361	10.67	43	284180	2802293	32.67	170395	60068	167496.9	7	17		30		CC30	2	2	2	2	6	3	2		FALSE	FALSE	FALSE	FALSE	FALSE	FALSE	FALSE	FALSE	FALSE	TRUE
Q205	ERR13362886	SAMN42482917		Skin	AlQassim	Qassim	Central	43.4837	26.2078	22/12/2022	546M	552M	45238	255802	89.33	301040	2821361	10.67	51	281606	2800592	32.67	149305	59989	152215.1	7	19		30		CC30	2	2	2	2	6	3	2		FALSE	FALSE	FALSE	FALSE	FALSE	FALSE	FALSE	FALSE	FALSE	TRUE
JZ46	ERR13362900	SAMN42482923		Wound	Jazan	Jazan	Southwestern	42.5706	16.8894	20/08/2022	564M	565M	18338	251147	90.45	269485	2821361	9.55	52	341702	2847830	32.72	170383	39542	182681.8	6	18		30		CC30	2	2	2	2	6	3	2	V, VII	FALSE	FALSE	FALSE	FALSE	TRUE	FALSE	TRUE	FALSE	FALSE	TRUE
Bsh_3	ERR13362812	SAMN42482792		Wound	Bishah	Asir	Southwestern	42.5902	19.9764	26/07/2023	545M	549M	21327	299327	88.63	320654	2821361	11.37	16	1028385	2726077	32.78	814950	106402	683578	2	6		45		CC45	10	14	8	6	10	3	2		FALSE	FALSE	FALSE	FALSE	FALSE	FALSE	FALSE	FALSE	FALSE	FALSE
H412	ERR13034119	SAMN41490644	SAMN43142633	Wound	AlAhsa	AlSharqiyah	Eastern	49.3653	21.9113	01/02/2023	574M	591M	30607	290178	88.63	320785	2821361	11.37	25	1049575	2770293	32.76	743634	106432	713524.1	2	5	46	46			10	14	8	~6	14	3	2	VI	FALSE	FALSE	FALSE	FALSE	FALSE	TRUE	FALSE	FALSE	FALSE	TRUE
HA111	ERR12529627	SAMN39465504	SAMN43142590	Blood	Hail	Hail	Centralnorthern	41.7208	27.5114	30/10/2022	551M	532M	10203	201777	92.49	211980	2821361	7.51	20	850453	2798315	32.7	319658	121324	439101.5	3	8	80	80			1	3	1	14	11	51	10	IV, IVc	FALSE	FALSE	FALSE	TRUE	FALSE	FALSE	FALSE	FALSE	FALSE	TRUE
TB96-SC	ERR12529694	SAMN39465551	SAMN43142614	Wound	Tabarjal	AlJawf	Nortern	30.5155	38.2216		560M	565M	12595	191113	92.78	203708	2821361	7.22	29	978682	2801965	32.75	255894	74194	460386.4	3	10	80	80			1	3	1	14	11	51	10		FALSE	FALSE	FALSE	FALSE	FALSE	FALSE	FALSE	FALSE	FALSE	TRUE
TB96	ERR12529629	SAMN39465552		Blood	Tabarjal	AlJawf	Nortern	30.5155	38.2216	21/08/2022	554M	537M	17281	186596	92.77	203877	2821361	7.23	24	978683	2802644	32.75	512060	74194	511789.2	2	9	80	80			1	3	1	14	11	51	10		FALSE	FALSE	FALSE	FALSE	FALSE	FALSE	FALSE	FALSE	FALSE	TRUE
GR27	ERR13034089	SAMN40244481		Blood	Algryat	AlJawf	Northern	37.3614	31.3296	08/03/2022	573M	570M	9618	241511	91.1	251129	2821361	8.9	23	812836	2753468	32.7	319579	125601	419657.6	3	8		80			1	3	1	14	11	51	10	IV, IVc	FALSE	FALSE	FALSE	TRUE	FALSE	FALSE	FALSE	FALSE	FALSE	TRUE
GR38	ERR13034095	SAMN40244482	SAMN43142615	Blood	Algryat	AlJawf	Northern	37.3614	31.3296	22/09/2023	560M	562M	12200	239492	91.08	251692	2821361	8.92	22	983484	2753748	32.7	431690	125661	520391.3	2	7	80	80			1	3	1	14	11	51	10	IV, IVc	FALSE	FALSE	FALSE	TRUE	FALSE	FALSE	FALSE	FALSE	FALSE	TRUE
D201	ERR13034064	SAMN41490610		Wound	Dammam	AlSharqiyah	Eastern	50.0888	26.4207	12/12/2022	487M	502M	14218	202700	92.31	216918	2821361	7.69	27	1018399	2795553	32.71	350524	55838	530775.4	3	8		80			1	3	1	14	11	51	10	IV, IVc	FALSE	FALSE	FALSE	TRUE	FALSE	FALSE	FALSE	FALSE	FALSE	TRUE
GR54	ERR13034175	SAMN41490630	SAMN43142632	Skin	Algryat	AlJawf	Northern	37.3614	31.3296	13/10/2022	564M	577M	22643	180036	92.82	202679	2821361	7.18	30	837130	2832162	32.75	275489	46742	398488.3	3	11	80	80			1	3	1	14	11	51	10	IV, IVc	FALSE	FALSE	FALSE	TRUE	FALSE	FALSE	FALSE	FALSE	FALSE	TRUE
GR56	ERR13034058	SAMN41490631		Skin	Algryat	AlJawf	Northern	37.3614	31.3296	10/10/2022	557M	572M	15282	186753	92.84	202035	2821361	7.16	29	1005644	2832232	32.75	431669	46742	498103.3	2	10		80			1	3	1	14	11	51	10	IV, IVc	FALSE	FALSE	FALSE	TRUE	FALSE	FALSE	FALSE	FALSE	FALSE	TRUE
N1140	ERR13034213	SAMN41490691		Wound	Najran	Najran	Southwestern	44.2289	17.5656	23/12/2022	552M	568M	13409	186991	92.9	200400	2821361	7.1	19	1060571	2831813	32.74	602467	121325	625145.1	2	6		80			1	3	1	14	11	51	10	IV, IVc	FALSE	FALSE	FALSE	TRUE	FALSE	FALSE	FALSE	FALSE	FALSE	TRUE
N590	ERR13033993	SAMN41490708		Skin	Najran	Najran	Southwestern	44.2289	17.5656	17/09/2023	556M	575M	10867	189802	92.89	200669	2821361	7.11	24	1060576	2831275	32.74	356997	55836	536384.9	2	9		80			1	3	1	14	11	51	10	IV, IVc	FALSE	FALSE	FALSE	TRUE	FALSE	FALSE	FALSE	FALSE	FALSE	TRUE
Tb27	ERR13034112	SAMN41490767		Wound	Tabarjal	AlJawf	Nortern	30.5155	38.2216	09/03/2022	551M	575M	13793	190521	92.76	204314	2821361	7.24	28	978919	2801096	32.75	302321	74203	466953.7	3	10	80	80			1	3	1	14	11	51	10		FALSE	FALSE	FALSE	FALSE	FALSE	FALSE	FALSE	FALSE	FALSE	TRUE
N862	ERR13362870	SAMN42350606		Skin	Najran	Najran	Southwestern	44.2289	17.5656	11/08/2022	564M	571M	76726	135040	92.49	211766	2821361	7.51	20	727051	2788431	32.69	724547	110010	476073.5	2	8		80			1	3	1	14	11	51	10	IV, IVc	FALSE	FALSE	FALSE	TRUE	FALSE	FALSE	FALSE	FALSE	FALSE	TRUE
GR_29	ERR13362924	SAMN42482770		Skin	Algryat	AlJawf	Northern	37.3614	31.3296	09/12/2022	542M	540M	17806	233165	91.1	250971	2821361	8.9	22	983488	2752521	32.7	445048	110010	510794.5	2	8		80			1	3	1	14	11	51	10	IV, IVc	FALSE	FALSE	FALSE	TRUE	FALSE	FALSE	FALSE	FALSE	FALSE	TRUE
M1046	ERR13363014	SAMN42482784		Wound	AlMaddinah	AlMaddinah	western	39.6024	24.4672	28/08/2022	549M	559M	10870	173112	93.48	183982	2821361	6.52	32	463907	2827799	32.75	201185	74203	244385	5	13		80			1	3	1	14	11	51	10	IV, IVc	FALSE	FALSE	FALSE	TRUE	FALSE	FALSE	FALSE	FALSE	FALSE	TRUE
D182	ERR12529628	SAMN39465502	SAMN43142589	Blood	Dammam	AlSharqiyah	Eastern	50.0888	26.4207	30/11/2022	550M	532M	20923	178836	92.92	199759	2821361	7.08	27	837209	2842960	32.75	330833	74200	426055.2	3	9	80	80			1	3	1	~14	11	51	10	IV, IVc	FALSE	FALSE	FALSE	TRUE	FALSE	FALSE	FALSE	FALSE	FALSE	TRUE
N132	ERR12529684	SAMN39465514		Blood	Najran	Najran	Southwestern	44.2289	17.5656	04/10/2022	555M	540M	26522	188557	92.38	215079	2821361	7.62	22	1012671	2825534	32.7	716150	92114	612719.1	2	7		88			22	1	14	23	12	4	31	IV, IVa	FALSE	FALSE	FALSE	TRUE	FALSE	FALSE	FALSE	FALSE	FALSE	TRUE
Q141	ERR12529646	SAMN39465522		Blood	AlQassim	Qassim	Central	43.4837	26.2078	18/09/2022	557M	541M	16175	230421	91.26	246596	2821361	8.74	19	1171402	2779576	32.72	419635	107744	639699.3	2	7		88			22	1	14	23	12	4	31	IV, IVa	FALSE	FALSE	FALSE	TRUE	FALSE	FALSE	FALSE	FALSE	FALSE	TRUE
R1154	ERR12529696	SAMN39465527		Blood	Riyadh	Riyadh	Central	46.6753	24.7136	19/09/2022	570M	573M	11798	234389	91.27	246187	2821361	8.73	18	1306106	2813657	32.68	419617	107744	746863.9	2	6		88			22	1	14	23	12	4	31	IV, IVa	FALSE	FALSE	FALSE	TRUE	FALSE	FALSE	FALSE	FALSE	FALSE	TRUE
R94	ERR12529669	SAMN39465544		Blood	Riyadh	Riyadh	Central	46.6753	24.7136	03/09/2022	547M	528M	50887	195484	91.27	246371	2821361	8.73	23	1171508	2808283	32.68	419557	97196	624063.7	2	8		88			22	1	14	23	12	4	31	IV, IVa	FALSE	FALSE	FALSE	TRUE	FALSE	FALSE	FALSE	FALSE	FALSE	TRUE
J551	ERR13034046	SAMN40244492		Blood	Jeddah	Makkah	Western	39.1611	21.5292	29/07/2022	547M	531M	8189	180836	93.3	189025	2821361	6.7	29	520034	2818178	32.71	298672	74420	297444.2	4	12		88			22	1	14	23	12	4	31	IV, IVa	FALSE	FALSE	FALSE	TRUE	FALSE	FALSE	FALSE	FALSE	FALSE	TRUE
J770	ERR13034042	SAMN40244501		Blood	Jeddah	Makkah	Western	39.1611	21.5292	09/07/2022	562M	557M	9924	224809	91.68	234733	2821361	8.32	26	587807	2747761	32.71	298512	74411	311679.2	4	11		88			22	1	14	23	12	4	31	IV, IVa	FALSE	FALSE	FALSE	TRUE	FALSE	FALSE	FALSE	FALSE	FALSE	TRUE
JZ30	ERR13034139	SAMN40244510		Blood	Jazan	Jazan	Southwestern	42.5706	16.8894	30/07/2022	573M	572M	9498	238253	91.22	247751	2821361	8.78	23	1319397	2822315	32.67	419275	107744	753214.6	2	6		88			22	1	14	23	12	4	31	IV, IVa	FALSE	FALSE	FALSE	TRUE	FALSE	FALSE	FALSE	FALSE	FALSE	TRUE
JZ53	ERR13034091	SAMN40244513		Blood	Jazan	Jazan	Southwestern	42.5706	16.8894	18/08/2022	567M	565M	11971	235046	91.24	247017	2821361	8.76	24	1171082	2822031	32.66	432389	107744	633849	2	7		88			22	1	14	23	12	4	31	IV, IVa	FALSE	FALSE	FALSE	TRUE	FALSE	FALSE	FALSE	FALSE	FALSE	TRUE
Q139	ERR13034141	SAMN40244531		Blood	AlQassim	Qassim	Central	43.4837	26.2078	09/04/2022	582M	594M	15031	232078	91.24	247109	2821361	8.76	21	1022114	2779573	32.72	419617	91207	525714.1	2	9		88			22	1	14	23	12	4	31	IV, IVa	FALSE	FALSE	FALSE	TRUE	FALSE	FALSE	FALSE	FALSE	FALSE	TRUE
GR86	ERR13034105	SAMN41490641		Wound	Algryat	AlJawf	Northern	37.3614	31.3296	31/12/2022	565M	588M	13992	195539	92.57	209531	2821361	7.43	28	629174	2852425	32.68	319921	92041	334884.4	4	10		88			22	1	14	23	12	4	31	IV, IVa	FALSE	FALSE	FALSE	TRUE	FALSE	FALSE	FALSE	FALSE	FALSE	TRUE
J101	ERR13034157	SAMN41490655	SAMN43142637	Blood	Jeddah	Makkah	Western	39.1611	21.5292	18/05/2023	559M	582M	13045	237853	91.11	250898	2821361	8.89	24	1301486	2798661	32.68	406755	107744	740117	2	6	88	88			22	1	14	23	12	4	31	IV, IVa	FALSE	FALSE	FALSE	TRUE	FALSE	FALSE	FALSE	FALSE	FALSE	TRUE
J114	ERR13034223	SAMN41490657		Blood	Jeddah	Makkah	Western	39.1611	21.5292	22/05/2023	556M	572M	12293	202528	92.39	214821	2821361	7.61	24	1012876	2826654	32.7	419637	92114	524762.7	2	8		88			22	1	14	23	12	4	31	IV, IVa	FALSE	FALSE	FALSE	TRUE	FALSE	FALSE	FALSE	FALSE	FALSE	TRUE
Jz40	ERR13034026	SAMN41490678		Wound	Jazan	Jazan	Southwestern	42.5706	16.8894	11/08/2022	567M	591M	15128	248879	90.64	264007	2821361	9.36	25	551419	2776713	32.67	248668	85381	301477.8	4	11		88			22	1	14	23	12	4	31	IV, IVa	FALSE	FALSE	FALSE	TRUE	FALSE	FALSE	FALSE	FALSE	FALSE	TRUE
Jz48	ERR13034045	SAMN41490679		Wound	Jazan	Jazan	Southwestern	42.5706	16.8894	27/08/2022	561M	576M	26260	218954	91.31	245214	2821361	8.69	32	718388	2820716	32.65	225609	74411	328845	4	13		88			22	1	14	23	12	4	31	IV, IVa	FALSE	FALSE	FALSE	TRUE	FALSE	FALSE	FALSE	FALSE	FALSE	TRUE
Jz85	ERR13034163	SAMN41490681		Wound	Jazan	Jazan	Southwestern	42.5706	16.8894	22/10/2022	564M	586M	11620	239406	91.1	251026	2821361	8.9	22	1166847	2818020	32.67	419122	107744	630534.3	2	7		88			22	1	14	23	12	4	31	IV, IVa	FALSE	FALSE	FALSE	TRUE	FALSE	FALSE	FALSE	FALSE	FALSE	TRUE
Jz86	ERR13034041	SAMN41490682		Wound	Jazan	Jazan	Southwestern	42.5706	16.8894	19/10/2022	569M	589M	17014	230087	91.24	247101	2821361	8.76	23	1171309	2808753	32.67	419636	107744	633159.8	2	7		88			22	1	14	23	12	4	31	IV, IVa	FALSE	FALSE	FALSE	TRUE	FALSE	FALSE	FALSE	FALSE	FALSE	TRUE
N1099	ERR13034016	SAMN41490688	SAMN43142643	Wound	Najran	Najran	Southwestern	44.2289	17.5656	28/12/2022	557M	576M	15948	171470	93.36	187418	2821361	6.64	22	1017217	2846466	32.69	414434	92113	527590.8	2	8	88	88			22	1	14	23	12	4	31	IV, IVa	FALSE	FALSE	FALSE	TRUE	FALSE	FALSE	FALSE	FALSE	FALSE	TRUE
N13	ERR13034127	SAMN41490693		Wound	Najran	Najran	Southwestern	44.2289	17.5656	03/09/2022	565M	583M	15675	233967	91.15	249642	2821361	8.85	25	1185354	2854234	32.64	419634	92114	631363.9	2	8		88			22	1	14	23	12	4	31	IV, IVa	FALSE	FALSE	FALSE	TRUE	FALSE	FALSE	FALSE	FALSE	FALSE	TRUE
N33	ERR13034017	SAMN41490702		Skin	Najran	Najran	Southwestern	44.2289	17.5656	16/03/2022	552M	568M	15330	232421	91.22	247751	2821361	8.78	20	1305855	2778615	32.69	419642	107742	748644.8	2	6		88			22	1	14	23	12	4	31	IV, IVa	FALSE	FALSE	FALSE	TRUE	FALSE	FALSE	FALSE	FALSE	FALSE	TRUE
N34	ERR13034002	SAMN41490703		Wound	Najran	Najran	Southwestern	44.2289	17.5656	16/03/2022	563M	584M	11099	207637	92.25	218736	2821361	7.75	18	1308526	2781550	32.67	647220	92107	807583.8	2	6		88			22	1	14	23	12	4	31	IV, IVb	FALSE	FALSE	FALSE	TRUE	FALSE	FALSE	FALSE	FALSE	FALSE	TRUE
N41	ERR13034136	SAMN41490706		Wound	Najran	Najran	Southwestern	44.2289	17.5656	21/05/2023	570M	579M	10889	237756	91.19	248645	2821361	8.81	25	1171079	2803590	32.68	419568	79198	626719.4	2	8		88			22	1	14	23	12	4	31	IV, IVa	FALSE	FALSE	FALSE	TRUE	FALSE	FALSE	FALSE	FALSE	FALSE	TRUE
Q61	ERR13034004	SAMN41490725		Tissue	AlQassim	Qassim	Central	43.4837	26.2078	19/05/2022	570M	578M	11898	212928	92.03	224826	2821361	7.97	27	1317005	2796031	32.67	419641	48921	732733.5	2	9		88			22	1	14	23	12	4	31	IV, IVa	FALSE	FALSE	FALSE	TRUE	FALSE	FALSE	FALSE	FALSE	FALSE	TRUE
R1343	ERR13034207	SAMN41490729		Wound	Riyadh	Riyadh	Central	46.6753	24.7136	18/01/2023	552M	562M	38409	148418	93.38	186827	2821361	6.62	25	637236	2847139	32.69	319659	92114	347199.4	4	9		88			22	1	14	23	12	4	31	IV, IVa	FALSE	FALSE	FALSE	TRUE	FALSE	FALSE	FALSE	FALSE	FALSE	TRUE
R312	ERR13033978	SAMN41490739		Wound	Riyadh	Riyadh	Central	46.6753	24.7136	31/07/2023	572M	582M	31462	216903	91.2	248365	2821361	8.8	19	1305850	2812424	32.69	563658	107744	801989.8	2	5		88			22	1	14	23	12	4	31	IV, IVa	FALSE	FALSE	FALSE	TRUE	FALSE	FALSE	FALSE	FALSE	FALSE	TRUE
R499	ERR13034125	SAMN41490748		Wound	Riyadh	Riyadh	Central	46.6753	24.7136	09/03/2023	570M	578M	14829	228674	91.37	243503	2821361	8.63	20	1170784	2794602	32.71	432958	107744	639767.6	2	7		88			22	1	14	23	12	4	31	IV, IVa	FALSE	FALSE	FALSE	TRUE	FALSE	FALSE	FALSE	FALSE	FALSE	TRUE
R536	ERR13034102	SAMN41490751	SAMN43142654	Tissue	Riyadh	Riyadh	Central	46.6753	24.7136	09/04/2023	572M	582M	12409	207195	92.22	219604	2821361	7.78	22	1312880	2803041	32.65	644180	92114	804054.1	2	6	88	88			22	1	14	23	12	4	31	IV, IVc	FALSE	FALSE	FALSE	TRUE	FALSE	FALSE	FALSE	FALSE	FALSE	TRUE
R671	ERR13034094	SAMN41490756		Skin	Riyadh	Riyadh	Central	46.6753	24.7136	14/10/2023	557M	570M	13156	233462	91.26	246618	2821361	8.74	21	787921	2801802	32.68	383311	107762	419023.5	3	8		88			22	1	14	23	12	4	31	IV, IVa	FALSE	FALSE	FALSE	TRUE	FALSE	FALSE	FALSE	FALSE	FALSE	TRUE
Tb68	ERR13033986	SAMN41490769		Wound	Tabarjal	AlJawf	Nortern	30.5155	38.2216	18/06/2022	557M	579M	14245	215615	91.85	229860	2821361	8.15	27	922387	2801660	32.67	336903	74411	468013.3	3	9		88			22	1	14	23	12	4	31	IV, IVa	FALSE	FALSE	FALSE	TRUE	FALSE	FALSE	FALSE	FALSE	FALSE	TRUE
N773	ERR13362993	SAMN42350541		Skin	Najran	Najran	Southwestern	44.2289	17.5656	17/10/2022	575M	625M	12898	174926	93.34	187824	2821361	6.66	29	633841	2845390	32.69	319641	74410	331602.8	4	11		88			22	1	14	23	12	4	31	IV, IVa	FALSE	FALSE	FALSE	TRUE	FALSE	FALSE	FALSE	FALSE	FALSE	TRUE
J901	ERR13362852	SAMN42350544		Wound	Jeddah	Makkah	Western	39.1611	21.5292	23/10/2022	555M	571M	10947	235762	91.26	246709	2821361	8.74	28	504242	2816163	32.68	319891	92114	315777.1	4	10		88			22	1	14	23	12	4	31	IV, IVa	FALSE	FALSE	FALSE	TRUE	FALSE	FALSE	FALSE	FALSE	FALSE	TRUE
J271	ERR13362970	SAMN42350552		Tissue	Jeddah	Makkah	Western	39.1611	21.5292	09/06/2023	547M	558M	20068	226049	91.28	246117	2821361	8.72	23	787903	2826446	32.67	383271	97251	410623	3	9		88			22	1	14	23	12	4	31	IV, IVa	FALSE	FALSE	FALSE	TRUE	FALSE	FALSE	FALSE	FALSE	FALSE	TRUE
J941	ERR13362835	SAMN42350577		Wound	Jeddah	Makkah	Western	39.1611	21.5292	05/11/2022	572M	620M	12292	235172	91.23	247464	2821361	8.77	18	1552089	2817252	32.66	1552089	107752	973950.5	1	5		88			22	1	14	23	12	4	31	IV, IVa	FALSE	FALSE	FALSE	TRUE	FALSE	FALSE	FALSE	FALSE	FALSE	TRUE
J585	ERR13362877	SAMN42350591		Wound	Jeddah	Makkah	Western	39.1611	21.5292	13/08/2022	551M	567M	25502	234139	90.8	259641	2821361	9.2	21	1128299	2766658	32.64	419709	107744	609448.3	2	7		88			22	1	14	23	12	4	31	IV, IVa	FALSE	FALSE	FALSE	TRUE	FALSE	FALSE	FALSE	FALSE	FALSE	TRUE
J589	ERR13363034	SAMN42350597		Wound	Jeddah	Makkah	Western	39.1611	21.5292	16/08/2023	555M	565M	18767	228872	91.22	247639	2821361	8.78	21	1169136	2810611	32.67	419708	107744	649303.6	2	6		88			22	1	14	23	12	4	31	IV, IVa	FALSE	FALSE	FALSE	TRUE	FALSE	FALSE	FALSE	FALSE	FALSE	TRUE
R1062	ERR13362974	SAMN42350619		Wound	Riyadh	Riyadh	Central	46.6753	24.7136	09/12/2022	565M	577M	14056	232712	91.25	246768	2821361	8.75	27	1306246	2826010	32.67	419579	107744	740837.8	2	6		88			22	1	14	23	12	4	31	IV, IVa	FALSE	FALSE	FALSE	TRUE	FALSE	FALSE	FALSE	FALSE	FALSE	TRUE
R1059	ERR13362863	SAMN42350622		Skin	Riyadh	Riyadh	Central	46.6753	24.7136	09/12/2022	571M	587M	15435	232164	91.22	247599	2821361	8.78	23	1171476	2809353	32.68	419652	107461	633141	2	7		88			22	1	14	23	12	4	31	IV, IVa	FALSE	FALSE	FALSE	TRUE	FALSE	FALSE	FALSE	FALSE	FALSE	TRUE
R23	ERR13362858	SAMN42350623		Tissue	Riyadh	Riyadh	Central	46.6753	24.7136	06/01/2023	566M	582M	61557	185071	91.26	246628	2821361	8.74	20	1171247	2801755	32.68	419590	107744	634644.6	2	7		88			22	1	14	23	12	4	31	IV, IVa	FALSE	FALSE	FALSE	TRUE	FALSE	FALSE	FALSE	FALSE	FALSE	TRUE
R1061	ERR13362866	SAMN42350628		Skin	Riyadh	Riyadh	Central	46.6753	24.7136	09/12/2022	570M	582M	10192	236380	91.26	246572	2821361	8.74	25	1171361	2827634	32.67	419597	107744	628683.3	2	7		88			22	1	14	23	12	4	31	IV, IVa	FALSE	FALSE	FALSE	TRUE	FALSE	FALSE	FALSE	FALSE	FALSE	TRUE
J257	ERR13362865	SAMN42350635		Skin	Jeddah	Makkah	Western	39.1611	21.5292	28/05/2022	591M	636M	13236	233507	91.25	246743	2821361	8.75	20	1537508	2808076	32.68	1537508	107745	961194	1	5		88			22	1	14	23	12	4	31	IV, IVa	FALSE	FALSE	FALSE	TRUE	FALSE	FALSE	FALSE	FALSE	FALSE	TRUE
J544	ERR13362843	SAMN42350636		Skin	Jeddah	Makkah	Western	39.1611	21.5292	02/08/2022	556M	577M	18002	229029	91.24	247031	2821361	8.76	22	1171398	2805421	32.68	419615	97252	624654.1	2	8		88			22	1	14	23	12	4	31	IV, IVa	FALSE	FALSE	FALSE	TRUE	FALSE	FALSE	FALSE	FALSE	FALSE	TRUE
JZ21	ERR13364094	SAMN42482756		Blood	Jazan	Jazan	Southwestern	42.5706	16.8894	18/06/2023	559M	560M	12791	234043	91.25	246834	2821361	8.75	25	787723	2825569	32.66	383222	107801	419744.1	3	8		88			22	1	14	23	12	4	31	IV, IVa	FALSE	FALSE	FALSE	TRUE	FALSE	FALSE	FALSE	FALSE	FALSE	TRUE
Jouf_27	ERR13362944	SAMN42482766		Wound	AlJowf	AlJawf	Northern	39.3206	29.8874	27/06/2023	561M	573M	19446	207448	91.96	226894	2821361	8.04	33	922129	2804775	32.67	311806	92114	425915.2	3	11		88			22	1	14	23	12	4	31	IV, IVa	FALSE	FALSE	FALSE	TRUE	FALSE	FALSE	FALSE	FALSE	FALSE	TRUE
Jz13	ERR13362818	SAMN42482767		Wound	Jazan	Jazan	Southwestern	42.5706	16.8894	14/07/2022	564M	575M	12101	234222	91.27	246323	2821361	8.73	25	1022237	2803925	32.68	391520	74410	512647.1	2	9		88			22	1	14	23	12	4	31	IV, IVa	FALSE	FALSE	FALSE	TRUE	FALSE	FALSE	FALSE	FALSE	FALSE	TRUE
JZ41	ERR13362815	SAMN42482776		Wound	Jazan	Jazan	Southwestern	42.5706	16.8894	16/08/2022	566M	571M	11061	235308	91.27	246369	2821361	8.73	28	787904	2819903	32.66	349631	74410	396116.4	3	10		88			22	1	14	23	12	4	31	IV, IVa	FALSE	FALSE	FALSE	TRUE	FALSE	FALSE	FALSE	FALSE	FALSE	TRUE
T6	ERR13362920	SAMN42482788		Blood	Taif	Makkah	Southwestern	21.2841	40.4248	14/05/2023	555M	565M	12660	245685	90.84	258345	2821361	9.16	22	1273985	2752571	32.66	419633	79426	715670.7	2	7		88			22	1	14	23	12	4	31	IV, IVa	FALSE	FALSE	FALSE	TRUE	FALSE	FALSE	FALSE	FALSE	FALSE	TRUE
B35	ERR13362817	SAMN42482790		Wound	AlAbha	Asir	Southwestern	42.5117	18.2465	07/10/2023	561M	573M	17370	197435	92.39	214805	2821361	7.61	29	645970	2830087	32.7	293734	92114	327310.5	4	10		88			22	1	14	23	12	4	31	IV, IVa	FALSE	FALSE	FALSE	TRUE	FALSE	FALSE	FALSE	FALSE	FALSE	TRUE
N529	ERR13362782	SAMN42482835		Wound	Najran	Najran	Southwestern	44.2289	17.5656	25/07/2022	573M	593M	9715	237370	91.24	247085	2821361	8.76	20	1171312	2859499	32.63	419591	92114	623075.1	2	8		88			22	1	14	23	12	4	31	IV, IVa	FALSE	FALSE	FALSE	TRUE	FALSE	FALSE	FALSE	FALSE	FALSE	TRUE
M922	ERR13362889	SAMN42482840		Wound	AlMaddinah	AlMaddinah	western	39.6024	24.4672	08/06/2022	549M	552M	23902	170703	93.1	194605	2821361	6.9	36	415305	2855911	32.67	284254	88990	265539.4	5	11		88			22	1	14	23	12	4	31		FALSE	FALSE	FALSE	FALSE	FALSE	FALSE	FALSE	FALSE	FALSE	TRUE
N1127	ERR13362911	SAMN42482848		Wound	Najran	Najran	Southwestern	44.2289	17.5656	29/12/2022	565M	577M	30413	184702	92.38	215115	2821361	7.62	24	1012645	2826472	32.7	419689	92113	524686.6	2	8		88			22	1	14	23	12	4	31	IV, IVa	FALSE	FALSE	FALSE	TRUE	FALSE	FALSE	FALSE	FALSE	FALSE	TRUE
B15	ERR13362772	SAMN42482849		Skin	AlAbha	Asir	Southwestern	42.5117	18.2465	09/07/2022	564M	581M	13111	208130	92.16	221241	2821361	7.84	26	973342	2787236	32.66	284009	92112	495350.7	3	8		88			22	1	14	23	12	4	31	IV, IVa	FALSE	FALSE	FALSE	TRUE	FALSE	FALSE	FALSE	FALSE	FALSE	TRUE
N181	ERR13362909	SAMN42482856		Skin	Najran	Najran	Southwestern	44.2289	17.5656	25/07/2023	569M	585M	12869	196578	92.58	209447	2821361	7.42	23	939608	2867473	32.68	378844	107744	496741.5	3	7		88			22	1	14	23	12	4	31	IV, IVa	FALSE	FALSE	FALSE	TRUE	FALSE	FALSE	FALSE	FALSE	FALSE	TRUE
D134	ERR13362762	SAMN42482858		Skin	Dammam	AlSharqiyah	Eastern	50.0888	26.4207	19/10/2022	549M	550M	20964	169009	93.27	189973	2821361	6.73	30	634118	2833493	32.68	284011	49846	311210.1	4	12		88			22	1	14	23	12	4	31	IV, IVa	FALSE	FALSE	FALSE	TRUE	FALSE	FALSE	FALSE	FALSE	FALSE	TRUE
M1407	ERR13362771	SAMN42482864		Wound	AlMaddinah	AlMaddinah	western	39.6024	24.4672	21/11/2022	566M	580M	26974	206635	91.72	233609	2821361	8.28	23	741615	2768171	32.69	419490	91925	441789.6	3	8		88			22	1	14	23	12	4	31	IV, IVa	FALSE	FALSE	FALSE	TRUE	FALSE	FALSE	FALSE	FALSE	FALSE	TRUE
JZ20	ERR13364095	SAMN42482904		Blood	Jazan	Jazan	Southwestern	42.5706	16.8894	06/10/2023	560M	560M	15684	164160	93.63	179844	2821361	6.37	52	230203	2798878	32.67	109621	34300	114922	9	27		88			22	1	14	23	12	4	31	IV, IVa	FALSE	FALSE	FALSE	TRUE	FALSE	FALSE	FALSE	FALSE	FALSE	TRUE
D310	ERR13363024	SAMN42482906		Wound	Dammam	AlSharqiyah	Eastern	50.0888	26.4207	17/10/2023	559M	574M	11945	175164	93.37	187109	2821361	6.63	23	1017196	2846118	32.69	414430	92114	513475.3	2	9		88			22	1	14	23	12	4	31	IV, IVa	FALSE	FALSE	FALSE	TRUE	FALSE	FALSE	FALSE	FALSE	FALSE	TRUE
M1217	ERR13362898	SAMN42482919		Wound	AlMaddinah	AlMaddinah	western	39.6024	24.4672	10/04/2022	549M	555M	32812	195024	91.92	227836	2821361	8.08	27	818267	2805132	32.69	319921	92114	406734	3	9		88			22	1	14	23	12	4	31	IV, IVa	FALSE	FALSE	FALSE	TRUE	FALSE	FALSE	FALSE	FALSE	FALSE	TRUE
D93	ERR12365959	SAMN38757253		Blood	Dammam	AlSharqiyah	Eastern	50.0888	26.4207	23/09/2022	540.8M	549.5M	8829	233915	91.4	242744	2821361	8.6	25	429747	2744791	32.68	384904	109775	314765.1	4	9		97		CC97	3	1	1	1	1	5	3		FALSE	FALSE	FALSE	FALSE	FALSE	FALSE	FALSE	FALSE	FALSE	TRUE
HA114	ERR12365964	SAMN38757254		Blood	Hail	Hail	Centralnorthern	41.7208	27.5114	16/11/2022	561.6M	575.2M	7156	238264	91.3	245420	2821361	8.7	20	433415	2754048	32.67	286758	142507	293469.1	4	9		97		CC97	3	1	1	1	1	5	3	IVa	FALSE	FALSE	FALSE	FALSE	FALSE	FALSE	FALSE	FALSE	FALSE	TRUE
HA118	ERR12529636	SAMN39465505	SAMN43142591	Blood	Hail	Hail	Centralnorthern	41.7208	27.5114	18/11/2022	556M	540M	13894	200766	92.39	214660	2821361	7.61	51	334875	2794904	32.68	153384	32093	154033.8	7	23	97	97		CC97	3	1	1	1	1	5	3		FALSE	FALSE	FALSE	FALSE	FALSE	FALSE	FALSE	FALSE	FALSE	TRUE
HA122	ERR12529626	SAMN39465506	SAMN43142592	Blood	Hail	Hail	Centralnorthern	41.7208	27.5114	17/11/2022	550M	533M	20458	224611	91.31	245069	2821361	8.69	21	433415	2753735	32.67	286758	142507	291563.6	4	9	97	97		CC97	3	1	1	1	1	5	3	IVa	FALSE	FALSE	FALSE	FALSE	FALSE	FALSE	FALSE	FALSE	FALSE	TRUE
HA124	ERR12529638	SAMN39465507		Blood	Hail	Hail	Centralnorthern	41.7208	27.5114	17/11/2022	553M	537M	16129	229355	91.3	245484	2821361	8.7	20	433424	2754056	32.67	286758	142507	293471.7	4	9		97		CC97	3	1	1	1	1	5	3	IVa	FALSE	FALSE	FALSE	FALSE	FALSE	FALSE	FALSE	FALSE	FALSE	TRUE
J277	ERR12529642	SAMN39465509	SAMN43142593	Blood	Jeddah	Makkah	Western	39.1611	21.5292	07/06/2022	554M	538M	16082	229669	91.29	245751	2821361	8.71	38	419878	2759411	32.66	170392	52730	198407.2	6	16	97	97		CC97	3	1	1	1	1	5	3		FALSE	FALSE	FALSE	FALSE	FALSE	FALSE	FALSE	FALSE	FALSE	TRUE
J277-SC	ERR12529649	SAMN39465510									559M	553M	8964	235867	91.32	244831	2821361	8.68	39	419878	2759061	32.66	170392	44960	195617.8	6	17		97		CC97	3	1	1	1	1	5	3		FALSE	FALSE	FALSE	FALSE	FALSE	FALSE	FALSE	FALSE	FALSE	TRUE
N128	ERR12529667	SAMN39465513	SAMN43142594	Blood	Najran	Najran	Southwestern	44.2289	17.5656	04/01/2022	556M	540M	12704	228418	91.45	241122	2821361	8.55	25	421651	2751830	32.66	300842	109707	287976.7	4	10	97	97		CC97	3	1	1	1	1	5	3		FALSE	FALSE	FALSE	FALSE	FALSE	FALSE	FALSE	FALSE	FALSE	TRUE
N332	ERR12529675	SAMN39465516	SAMN43142596	Blood	Najran	Najran	Southwestern	44.2289	17.5656	26/06/2022	554M	538M	9909	231350	91.45	241259	2821361	8.55	26	421661	2751516	32.66	300842	109707	287994.1	4	10	97	97		CC97	3	1	1	1	1	5	3		FALSE	FALSE	FALSE	FALSE	FALSE	FALSE	FALSE	FALSE	FALSE	TRUE
J758	ERR13034037	SAMN40244496		Blood	Jeddah	Makkah	Western	39.1611	21.5292	09/04/2022	582M	587M	19076	184019	92.8	203095	2821361	7.2	31	429139	2806945	32.67	213867	75910	215117.9	5	15		97		CC97	3	1	1	1	1	5	3		FALSE	FALSE	FALSE	FALSE	FALSE	FALSE	FALSE	FALSE	FALSE	TRUE
J763	ERR13034222	SAMN40244498		Blood	Jeddah	Makkah	Western	39.1611	21.5292	09/04/2022	571M	573M	8715	194209	92.81	202924	2821361	7.19	32	429139	2806944	32.67	213867	75910	215117.5	5	15		97		CC97	3	1	1	1	1	5	3		FALSE	FALSE	FALSE	FALSE	FALSE	FALSE	FALSE	FALSE	FALSE	TRUE
R1357-SC	ERR13034015	SAMN40244538									568M	566M	8259	233126	91.44	241385	2821361	8.56	38	295771	2760512	32.66	197614	52476	170039.3	6	17		97		CC97	3	1	1	1	1	5	3		FALSE	FALSE	FALSE	FALSE	FALSE	FALSE	FALSE	FALSE	FALSE	TRUE
R1362	ERR13034202	SAMN40244539		Blood	Riyadh	Riyadh	Central	46.6753	24.7136	30/01/2023	575M	570M	9953	231565	91.44	241518	2821361	8.56	38	295771	2760109	32.66	168559	43189	163524.8	7	18		97		CC97	3	1	1	1	1	5	3		FALSE	FALSE	FALSE	FALSE	FALSE	FALSE	FALSE	FALSE	FALSE	TRUE
R1297	ERR13034205	SAMN40244547	SAMN43142620	Blood	Riyadh	Riyadh	Central	46.6753	24.7136	24/10/2022	575M	581M	10056	233744	91.36	243800	2821361	8.64	25	447824	2751675	32.67	286634	109750	281474.1	4	10	97	97		CC97	3	1	1	1	1	5	3		FALSE	FALSE	FALSE	FALSE	FALSE	FALSE	FALSE	FALSE	FALSE	TRUE
R508	ERR13034216	SAMN40244549		Blood	Riyadh	Riyadh	Central	46.6753	24.7136	23/05/2022	575M	579M	7838	203422	92.51	211260	2821361	7.49	27	429078	2808307	32.68	300899	109707	265334.5	4	11		97		CC97	3	1	1	1	1	5	3		FALSE	FALSE	FALSE	FALSE	FALSE	FALSE	FALSE	FALSE	FALSE	TRUE
B17	ERR13034169	SAMN41490585		Skin	AlAbha	Asir	Southwestern	42.5117	18.2465	26/05/2023	560M	571M	11857	202599	92.4	214456	2821361	7.6	33	429133	2797667	32.68	251272	79428	258965.2	4	12		97		CC97	3	1	1	1	1	5	3		FALSE	FALSE	FALSE	FALSE	FALSE	FALSE	FALSE	FALSE	FALSE	TRUE
D23	ERR13034060	SAMN41490611		Wound	Dammam	AlSharqiyah	Eastern	50.0888	26.4207	05/12/2023	558M	565M	8843	262417	90.39	271260	2821361	9.61	26	421513	2707621	32.65	300831	109707	283518.7	4	10		97		CC97	3	1	1	1	1	5	3		FALSE	FALSE	FALSE	FALSE	FALSE	FALSE	FALSE	FALSE	FALSE	TRUE
H415	ERR13034036	SAMN41490645		Wound	AlAhsa	AlSharqiyah	Eastern	49.3653	21.9113	02/02/2023	556M	581M	19115	222090	91.45	241205	2821361	8.55	26	419014	2759937	32.66	300901	86570	261477.5	4	11		97		CC97	3	1	1	1	1	5	3		FALSE	FALSE	FALSE	FALSE	FALSE	FALSE	FALSE	FALSE	FALSE	TRUE
Hai36	ERR13034214	SAMN41490651		Blood	Hail	Hail	Centralnorthern	41.7208	27.5114	07/05/2023	560M	592M	11618	205681	92.3	217299	2821361	7.7	28	671457	2792710	32.68	383070	103005	345136.4	3	10		97		CC97	3	1	1	1	1	5	3		FALSE	FALSE	FALSE	FALSE	FALSE	FALSE	FALSE	FALSE	FALSE	TRUE
Hai46	ERR13034049	SAMN41490654		Blood	Hail	Hail	Centralnorthern	41.7208	27.5114	13/07/2023	557M	585M	9735	206922	92.32	216657	2821361	7.68	26	671461	2792981	32.68	383070	103005	363378.5	3	9		97		CC97	3	1	1	1	1	5	3		FALSE	FALSE	FALSE	FALSE	FALSE	FALSE	FALSE	FALSE	FALSE	TRUE
J11	ERR13034057	SAMN41490660	SAMN43142638	Wound	Jeddah	Makkah	Western	39.1611	21.5292	27/09/2023	565M	574M	14709	228552	91.38	243261	2821361	8.62	27	419067	2772539	32.64	251284	76710	256999.3	4	11	97	97		CC97	3	1	1	1	1	5	3		FALSE	FALSE	FALSE	FALSE	FALSE	FALSE	FALSE	FALSE	FALSE	TRUE
R210	ERR13034104	SAMN41490731	SAMN43142650	Tissue	Riyadh	Riyadh	Central	46.6753	24.7136	24/07/2023	565M	572M	24531	219357	91.36	243888	2821361	8.64	26	429120	2754887	32.66	300970	128174	293203.3	4	9	97	97		CC97	3	1	1	1	1	5	3		FALSE	FALSE	FALSE	FALSE	FALSE	FALSE	FALSE	FALSE	FALSE	TRUE
T72	ERR13033987	SAMN41490763		Wound	Taif	Makkah	Southwestern	21.2841	40.4248	05/04/2022	568M	566M	13065	230333	91.37	243398	2821361	8.63	15	814726	2750842	32.67	671462	168737	520911	2	6		97		CC97	3	1	1	1	1	5	3	IV, IVc	FALSE	FALSE	FALSE	TRUE	FALSE	FALSE	FALSE	FALSE	FALSE	TRUE
TK72	ERR13033992	SAMN41490777		Wound	Tabuk	Tabuk	Northwestern	28.3835	36.5662	21/09/2022	557M	571M	12526	200811	92.44	213337	2821361	7.56	28	429128	2801000	32.69	324147	76710	282057.2	4	11		97		CC97	3	1	1	1	1	5	3		FALSE	FALSE	FALSE	FALSE	FALSE	FALSE	FALSE	FALSE	FALSE	TRUE
R1047	ERR13363031	SAMN42350534		Wound	Riyadh	Riyadh	Central	46.6753	24.7136	09/12/2022	570M	584M	51465	190787	91.41	242252	2821361	8.59	28	429812	2745767	32.67	352022	76710	286151.6	4	10		97		CC97	3	1	1	1	1	5	3		FALSE	FALSE	FALSE	FALSE	FALSE	FALSE	FALSE	FALSE	FALSE	TRUE
J40	ERR13363029	SAMN42350535		Skin	Jeddah	Makkah	Western	39.1611	21.5292	22/04/2023	557M	571M	14532	200603	92.37	215135	2821361	7.63	26	647232	2796956	32.68	383205	79428	343246.5	3	10		97		CC97	3	1	1	1	1	5	3		FALSE	FALSE	FALSE	FALSE	FALSE	FALSE	FALSE	FALSE	FALSE	TRUE
J900	ERR13362822	SAMN42350584		Wound	Jeddah	Makkah	Western	39.1611	21.5292	12/10/2022	572M	621M	22132	197940	92.2	220072	2821361	7.8	39	371385	2783703	32.68	168737	72939	192144.4	6	15		97		CC97	3	1	1	1	1	5	3		FALSE	FALSE	FALSE	FALSE	FALSE	FALSE	FALSE	FALSE	FALSE	TRUE
J281	ERR13362860	SAMN42350632		Wound	Jeddah	Makkah	Western	39.1611	21.5292	15/06/2022	580M	630M	11110	236194	91.23	247304	2821361	8.77	39	419878	2759376	32.66	170392	44960	196429.9	6	16		97		CC97	3	1	1	1	1	5	3		FALSE	FALSE	FALSE	FALSE	FALSE	FALSE	FALSE	FALSE	FALSE	TRUE
R852	ERR13363033	SAMN42350637		Wound	Riyadh	Riyadh	Central	46.6753	24.7136	24/08/2022	578M	587M	17047	228588	91.29	245635	2821361	8.71	27	429237	2758154	32.67	251216	80792	269509	4	12		97		CC97	3	1	1	1	1	5	3		FALSE	FALSE	FALSE	FALSE	FALSE	FALSE	FALSE	FALSE	FALSE	TRUE
M1202	ERR13363021	SAMN42482762		Wound	AlMaddinah	AlMaddinah	western	39.6024	24.4672	10/11/2022	549M	556M	11464	204316	92.35	215780	2821361	7.65	41	385098	2796899	32.68	165798	57942	176160.8	6	17		97		CC97	3	1	1	1	1	5	3		FALSE	FALSE	FALSE	FALSE	FALSE	FALSE	FALSE	FALSE	FALSE	TRUE
D200	ERR13363018	SAMN42482768		Wound	Dammam	AlSharqiyah	Eastern	50.0888	26.4207	12/09/2022	557M	570M	12704	228877	91.44	241581	2821361	8.56	24	421549	2751741	32.66	300925	109709	287973.9	4	10		97		CC97	3	1	1	1	1	5	3		FALSE	FALSE	FALSE	FALSE	FALSE	FALSE	FALSE	FALSE	FALSE	TRUE
D244	ERR13362884	SAMN42482865		Skin	Dammam	AlSharqiyah	Eastern	50.0888	26.4207	01/12/2023	545M	549M	18928	196481	92.37	215409	2821361	7.63	64	364473	2773134	32.7	82275	33459	156991.3	7	28		97		CC97	3	1	1	1	1	5	3		FALSE	FALSE	FALSE	FALSE	FALSE	FALSE	FALSE	FALSE	FALSE	TRUE
N114	ERR13362953	SAMN42482886		Skin	Najran	Najran	Southwestern	44.2289	17.5656	14/04/2022	567M	575M	19628	183715	92.79	203343	2821361	7.21	39	385085	2805762	32.67	149345	66235	171772	7	19		97		CC97	3	1	1	1	1	5	3		FALSE	FALSE	FALSE	FALSE	FALSE	FALSE	FALSE	FALSE	FALSE	TRUE
R95	ERR13362765	SAMN42482921		Wound	Riyadh	Riyadh	Central	46.6753	24.7136	03/09/2022	572M	593M	20961	220821	91.43	241782	2821361	8.57	24	425099	2753244	32.67	300899	79337	270986.9	4	11		97		CC97	3	1	1	1	1	5	3	IV, IVc	FALSE	FALSE	FALSE	TRUE	FALSE	FALSE	FALSE	FALSE	FALSE	TRUE
S154	ERR13362881	SAMN42482924		Wound	Sakaka	AlJawf	northwestern	40.1043	29.878	12/10/2022	552M	561M	9299	205981	92.37	215280	2821361	7.63	29	450317	2815774	32.67	251228	76710	274102.6	4	11		97		CC97	3	1	1	1	1	5	3		FALSE	FALSE	FALSE	FALSE	FALSE	FALSE	FALSE	FALSE	FALSE	TRUE
JZ28	ERR13034077	SAMN40244509	SAMN43142617	Blood	Jazan	Jazan	Southwestern	42.5706	16.8894	27/07/2022	558M	552M	22488	257179	90.09	279667	2821361	9.91	55	375723	2758731	32.68	161239	28134	162705.9	6	26	121	121		CC121	6	5	6	2	7	14	5		FALSE	FALSE	FALSE	FALSE	FALSE	FALSE	FALSE	FALSE	FALSE	TRUE
R466	ERR13033979	SAMN41490747		Blood	Riyadh	Riyadh	Central	46.6753	24.7136	09/04/2023	563M	571M	23931	255479	90.1	279410	2821361	9.9	50	375652	2772057	32.66	117480	31451	167682.1	6	26		121		CC121	6	5	6	2	7	14	5		FALSE	FALSE	FALSE	FALSE	FALSE	FALSE	FALSE	FALSE	FALSE	TRUE
R540	ERR13033983	SAMN41490752		Blood	Riyadh	Riyadh	Central	46.6753	24.7136	09/06/2023	559M	567M	20890	259013	90.08	279903	2821361	9.92	60	321569	2760983	32.67	87580	28134	120652.3	9	32		121		CC121	6	5	6	2	7	14	5		FALSE	FALSE	FALSE	FALSE	FALSE	FALSE	FALSE	FALSE	FALSE	TRUE
R212	ERR13362869	SAMN42350604		Wound	Riyadh	Riyadh	Central	46.6753	24.7136	28/07/2023	569M	582M	23719	249116	90.33	272835	2821361	9.67	38	451590	2809890	32.67	148944	47877	180908.3	7	19		121		CC121	6	5	6	2	7	14	5		FALSE	FALSE	FALSE	FALSE	FALSE	FALSE	FALSE	FALSE	FALSE	FALSE
Jz87	ERR13362915	SAMN42482796		Wound	Jazan	Jazan	Southwestern	42.5706	16.8894	20/10/2022	549M	556M	22499	257727	90.07	280226	2821361	9.93	55	375722	2761585	32.67	114633	28880	142504.7	8	29		121		CC121	6	5	6	2	7	14	5		FALSE	FALSE	FALSE	FALSE	FALSE	FALSE	FALSE	FALSE	FALSE	TRUE
JZ17	ERR13363685	SAMN42482803		Blood	Jazan	Jazan	Southwestern	42.5706	16.8894	26/06/2023	564M	567M	16835	265813	89.98	282648	2821361	10.02	57	432745	2755183	32.68	114633	26499	173310.7	6	30		121		CC121	6	5	6	2	7	14	5		FALSE	FALSE	FALSE	FALSE	FALSE	FALSE	FALSE	FALSE	FALSE	TRUE
R1081	ERR13362793	SAMN42482815		Skin	Riyadh	Riyadh	Central	46.6753	24.7136	14/09/2022	572M	585M	25485	224499	91.14	249984	2821361	8.86	60	378339	2796804	32.71	100609	32046	130077	8	31		121		CC121	6	5	6	2	7	14	5		FALSE	FALSE	FALSE	FALSE	FALSE	FALSE	FALSE	FALSE	FALSE	TRUE
D71	ERR13362917	SAMN42482825		Wound	Dammam	AlSharqiyah	Eastern	50.0888	26.4207	09/09/2022	557M	570M	18438	232932	91.09	251370	2821361	8.91	55	289705	2813947	32.69	127860	26575	141316.4	7	30		121		CC121	6	5	6	2	7	14	5		FALSE	FALSE	FALSE	FALSE	FALSE	FALSE	FALSE	FALSE	FALSE	TRUE
M832	ERR13362882	SAMN42482843		Wound	AlMaddinah	AlMaddinah	western	39.6024	24.4672	23/08/2022	550M	552M	20952	272105	89.61	293057	2821361	10.39	49	432681	2748605	32.67	114634	32046	173914.7	6	25		121		CC121	6	5	6	2	7	14	5		FALSE	FALSE	FALSE	FALSE	FALSE	FALSE	FALSE	FALSE	FALSE	TRUE
D83	ERR13362932	SAMN42482863		Skin	Dammam	AlSharqiyah	Eastern	50.0888	26.4207	18/09/2022	562M	578M	19809	260065	90.08	279874	2821361	9.92	51	388318	2757412	32.68	114629	28134	168998.8	6	27		121		CC121	6	5	6	2	7	14	5		FALSE	FALSE	FALSE	FALSE	FALSE	FALSE	FALSE	FALSE	FALSE	TRUE
M1240	ERR13362959	SAMN42482899		Skin	AlMaddinah	AlMaddinah	western	39.6024	24.4672	10/02/2022	556M	567M	18311	263032	90.03	281343	2821361	9.97	64	375722	2755924	32.68	74291	27808	141762.6	8	31		121		CC121	6	5	6	2	7	14	5		FALSE	FALSE	FALSE	FALSE	FALSE	FALSE	FALSE	FALSE	FALSE	TRUE
D107	ERR13362947	SAMN42482907		Skin	Dammam	AlSharqiyah	Eastern	50.0888	26.4207	21/09/2022	548M	552M	18443	231725	91.13	250168	2821361	8.87	51	317018	2800206	32.71	122439	28880	145932.9	7	25		121		CC121	6	5	6	2	7	14	5		FALSE	FALSE	FALSE	FALSE	FALSE	FALSE	FALSE	FALSE	FALSE	TRUE
R710	ERR13362890	SAMN42482922		Wound	Riyadh	Riyadh	Central	46.6753	24.7136	08/09/2022	554M	563M	19721	253071	90.33	272792	2821361	9.67	39	451589	2808185	32.67	148945	47877	180469.9	7	19		121		CC121	6	5	6	2	7	14	5		FALSE	FALSE	FALSE	FALSE	FALSE	FALSE	FALSE	FALSE	FALSE	FALSE
R159	ERR13362810	SAMN42482781		Wound	Riyadh	Riyadh	Central	46.6753	24.7136	22/03/2022	571M	579M	9489	224213	91.72	233702	2821361	8.28	28	318710	2745520	32.67	197092	87892	193594.6	6	13		149		CC5	1	4	1	4	12	41	10	IV, IVa	FALSE	FALSE	FALSE	TRUE	FALSE	FALSE	FALSE	FALSE	FALSE	TRUE
R160	ERR13363020	SAMN42482831		Skin	Riyadh	Riyadh	Central	46.6753	24.7136	22/03/2022	565M	577M	7228	226643	91.71	233871	2821361	8.29	29	320187	2762800	32.66	197056	71132	206463	6	13		149		CC5	1	4	1	4	12	41	10	IV, IVa	FALSE	FALSE	FALSE	TRUE	FALSE	FALSE	FALSE	FALSE	FALSE	TRUE
R371	ERR13362902	SAMN42482837		Wound	Riyadh	Riyadh	Central	46.6753	24.7136	19/04/2022	562M	573M	12729	217933	91.82	230662	2821361	8.18	26	318407	2732179	32.69	243855	118282	215387.3	5	12		149		CC5	1	4	1	4	12	41	10	IV, IVa	FALSE	FALSE	FALSE	TRUE	FALSE	FALSE	FALSE	FALSE	FALSE	TRUE
D99	ERR13362956	SAMN42482898		Wound	Dammam	AlSharqiyah	Eastern	50.0888	26.4207	06/12/2023	557M	570M	12811	219764	91.76	232575	2821361	8.24	26	439539	2776083	32.65	209417	88120	238008.3	5	12		149		CC5	1	4	1	4	12	41	10	IV, IVa	FALSE	FALSE	FALSE	TRUE	FALSE	FALSE	FALSE	FALSE	FALSE	TRUE
B34	ERR13034055	SAMN41490588		Skin	AlAbha	Asir	Southwestern	42.5117	18.2465	07/04/2023	565M	570M	22158	301458	88.53	323616	2821361	11.47	35	366170	2743650	32.65	177953	45294	193912.1	6	15		152			46	75	49	44	13	68	60		FALSE	FALSE	FALSE	FALSE	FALSE	FALSE	FALSE	FALSE	FALSE	TRUE
B36	ERR13034079	SAMN41490589		Wound	AlAbha	Asir	Southwestern	42.5117	18.2465	18/10/2022	551M	573M	33251	289354	88.57	322605	2821361	11.43	32	488419	2734551	32.66	316085	43873	267557.1	4	15		152			46	75	49	44	13	68	60	IV, IVa	FALSE	FALSE	FALSE	TRUE	FALSE	FALSE	FALSE	FALSE	FALSE	TRUE
B3	ERR13034065	SAMN41490592		Wound	AlAbha	Asir	Southwestern	42.5117	18.2465	05/05/2023	570M	580M	26110	296480	88.57	322590	2821361	11.43	49	251507	2754422	32.63	147936	36518	130103.3	8	25		152			46	75	49	44	13	68	60		FALSE	FALSE	FALSE	FALSE	FALSE	FALSE	FALSE	FALSE	FALSE	TRUE
D1	ERR13034071	SAMN41490609	SAMN43142625	Skin	Dammam	AlSharqiyah	Eastern	50.0888	26.4207	05/09/2023	551M	560M	18731	304211	88.55	322942	2821361	11.45	44	364245	2733998	32.65	205701	38620	189919.3	5	18	152	152			46	75	49	44	13	68	60		FALSE	FALSE	FALSE	FALSE	FALSE	FALSE	FALSE	FALSE	FALSE	TRUE
GR45	ERR13034061	SAMN41490628		Skin	Algryat	AlJawf	Northern	37.3614	31.3296	10/03/2022	562M	574M	43355	264701	89.08	308056	2821361	10.92	37	301514	2784464	32.7	226865	50292	193186.5	6	16		152			46	75	49	44	13	68	60	IV, IVa	FALSE	FALSE	FALSE	TRUE	FALSE	FALSE	FALSE	FALSE	FALSE	TRUE
J1184	ERR13034099	SAMN41490658		Wound	Jeddah	Makkah	Western	39.1611	21.5292	31/01/2023	552M	567M	30546	309583	87.94	340129	2821361	12.06	40	410318	2694899	32.65	239987	36506	201116.3	5	18		152			46	75	49	44	13	68	60		FALSE	FALSE	FALSE	FALSE	FALSE	FALSE	FALSE	FALSE	FALSE	TRUE
N1036	ERR13034013	SAMN41490686		Wound	Najran	Najran	Southwestern	44.2289	17.5656	17/11/2022	560M	580M	36225	286900	88.55	323125	2821361	11.45	37	339936	2737057	32.66	205717	50292	200958.8	6	14		152			46	75	49	44	13	68	60		FALSE	FALSE	FALSE	FALSE	FALSE	FALSE	FALSE	FALSE	FALSE	TRUE
N161	ERR13034147	SAMN41490696		Wound	Najran	Najran	Southwestern	44.2289	17.5656	14/07/2023	552M	563M	41212	283419	88.49	324631	2821361	11.51	41	399547	2758974	32.63	186185	38620	213312.3	5	18		152			46	75	49	44	13	68	60		FALSE	FALSE	FALSE	FALSE	FALSE	FALSE	FALSE	FALSE	FALSE	TRUE
R216	ERR13034010	SAMN41490733		Wound	Riyadh	Riyadh	Central	46.6753	24.7136	27/07/2023	570M	578M	27210	296889	88.51	324099	2821361	11.49	49	391111	2738517	32.65	137811	33590	174282.5	6	22		152			46	75	49	44	13	68	60		FALSE	FALSE	FALSE	FALSE	FALSE	FALSE	FALSE	FALSE	FALSE	TRUE
R452	ERR13034014	SAMN41490745	SAMN43142653	Tissue	Riyadh	Riyadh	Central	46.6753	24.7136	23/08/2023	568M	579M	27233	295112	88.57	322345	2821361	11.43	44	566548	2739775	32.64	206521	38621	238373.4	5	18	152	152			46	75	49	44	13	68	60		FALSE	FALSE	FALSE	FALSE	FALSE	FALSE	FALSE	FALSE	FALSE	TRUE
R856	ERR13362838	SAMN42350540		Wound	Riyadh	Riyadh	Central	46.6753	24.7136	24/08/2022	557M	566M	27051	296525	88.53	323576	2821361	11.47	45	293964	2734517	32.65	163268	36077	163307.6	6	23		152			46	75	49	44	13	68	60		FALSE	FALSE	FALSE	FALSE	FALSE	FALSE	FALSE	FALSE	FALSE	TRUE
N587	ERR13362849	SAMN42350557		Skin	Najran	Najran	Southwestern	44.2289	17.5656	20/09/2023	575M	626M	36332	290099	88.43	326431	2821361	11.57	53	284152	2743331	32.63	139347	32555	134842.4	8	25		152			46	75	49	44	13	68	60		FALSE	FALSE	FALSE	FALSE	FALSE	FALSE	FALSE	FALSE	FALSE	TRUE
J716	ERR13362946	SAMN42350570		Wound	Jeddah	Makkah	Western	39.1611	21.5292	15/08/2022	553M	567M	47808	277124	88.48	324932	2821361	11.52	47	407962	2741277	32.64	201082	36518	191772	5	20		152			46	75	49	44	13	68	60		FALSE	FALSE	FALSE	FALSE	FALSE	FALSE	FALSE	FALSE	FALSE	TRUE
J329	ERR13362940	SAMN42350583		Wound	Jeddah	Makkah	Western	39.1611	21.5292	14/09/2023	551M	565M	81316	242284	88.53	323600	2821361	11.47	44	566356	2736874	32.64	178612	36073	237153.5	5	20		152			46	75	49	44	13	68	60		FALSE	FALSE	FALSE	FALSE	FALSE	FALSE	FALSE	FALSE	FALSE	TRUE
J813	ERR13362996	SAMN42350587		Wound	Jeddah	Makkah	Western	39.1611	21.5292	18/09/2022	568M	581M	28134	300533	88.35	328667	2821361	11.65	43	508885	2730800	32.67	393315	36518	302953.8	3	14		152			46	75	49	44	13	68	60		FALSE	FALSE	FALSE	FALSE	FALSE	FALSE	FALSE	FALSE	FALSE	TRUE
J923	ERR13362880	SAMN42350608		Wound	Jeddah	Makkah	Western	39.1611	21.5292	27/10/2022	549M	560M	28175	294511	88.56	322686	2821361	11.44	42	370444	2733110	32.65	205847	41711	191566.9	5	17		152			46	75	49	44	13	68	60		FALSE	FALSE	FALSE	FALSE	FALSE	FALSE	FALSE	FALSE	FALSE	TRUE
J829	ERR13362857	SAMN42350633		Wound	Jeddah	Makkah	Western	39.1611	21.5292	25/09/2022	549M	560M	26092	297174	88.54	323266	2821361	11.46	49	256724	2732937	32.65	127141	38620	142092.9	7	22		152			46	75	49	44	13	68	60		FALSE	FALSE	FALSE	FALSE	FALSE	FALSE	FALSE	FALSE	FALSE	TRUE
B27	ERR13362939	SAMN42482757		Wound	AlAbha	Asir	Southwestern	42.5117	18.2465	10/08/2022	552M	561M	21682	302443	88.51	324125	2821361	11.49	38	366170	2746729	32.64	227053	45294	208007.5	5	15		152			46	75	49	44	13	68	60		FALSE	FALSE	FALSE	FALSE	FALSE	FALSE	FALSE	FALSE	FALSE	TRUE
Bsh_7	ERR13362791	SAMN42482772		Wound	Bishah	Asir	Southwestern	42.5902	19.9764	28/07/2023	546M	549M	17750	307095	88.49	324845	2821361	11.51	42	382818	2731746	32.65	155852	43503	186305.3	6	18		152			46	75	49	44	13	68	60		FALSE	FALSE	FALSE	FALSE	FALSE	FALSE	FALSE	FALSE	FALSE	TRUE
Bsh_18	ERR13363015	SAMN42482773		Wound	Bishah	Asir	Southwestern	42.5902	19.9764	24/07/2023	550M	556M	17216	305371	88.57	322587	2821361	11.43	41	364187	2736996	32.65	155589	45293	179870	6	17		152			46	75	49	44	13	68	60		FALSE	FALSE	FALSE	FALSE	FALSE	FALSE	FALSE	FALSE	FALSE	TRUE
M1298	ERR13362914	SAMN42482779		Wound	AlMaddinah	AlMaddinah	western	39.6024	24.4672	11/02/2022	546M	545M	22618	299898	88.57	322516	2821361	11.43	39	382819	2733872	32.65	227054	38620	212054.2	5	16		152			46	75	49	44	13	68	60		FALSE	FALSE	FALSE	FALSE	FALSE	FALSE	FALSE	FALSE	FALSE	TRUE
N199	ERR13362935	SAMN42482786		Skin	Najran	Najran	Southwestern	44.2289	17.5656	03/08/2023	563M	574M	54167	270341	88.5	324508	2821361	11.5	41	357185	2742449	32.64	186185	38620	206047.8	5	18		152			46	75	49	44	13	68	60		FALSE	FALSE	FALSE	FALSE	FALSE	FALSE	FALSE	FALSE	FALSE	TRUE
GR_35	ERR13362910	SAMN42482794		Skin	Algryat	AlJawf	Northern	37.3614	31.3296	17/09/2022	542M	546M	33674	291131	88.49	324805	2821361	11.51	44	408844	2735794	32.65	239390	36575	226462.1	5	17		152			46	75	49	44	13	68	60		FALSE	FALSE	FALSE	FALSE	FALSE	FALSE	FALSE	FALSE	FALSE	TRUE
Bsh_38	ERR13362783	SAMN42482814		Skin	Bishah	Asir	Southwestern	42.5902	19.9764	15/09/2023	550M	559M	29300	276667	89.16	305967	2821361	10.84	44	340018	2791184	32.68	184120	38621	174209.4	6	19		152			46	75	49	44	13	68	60		FALSE	FALSE	FALSE	FALSE	FALSE	FALSE	FALSE	FALSE	FALSE	TRUE
GR_57	ERR13362789	SAMN42482820		Skin	Algryat	AlJawf	Northern	37.3614	31.3296	10/10/2022	561M	564M	32448	275251	89.09	307699	2821361	10.91	40	382798	2786157	32.71	232400	44047	212341.3	5	15		152			46	75	49	44	13	68	60	IV, IVa	FALSE	FALSE	FALSE	TRUE	FALSE	FALSE	FALSE	FALSE	FALSE	TRUE
R832	ERR13362780	SAMN42482839		Wound	Riyadh	Riyadh	Central	46.6753	24.7136	23/08/2022	565M	579M	35916	286666	88.57	322582	2821361	11.43	40	293965	2735962	32.65	163268	36518	175613.2	6	20		152			46	75	49	44	13	68	60		FALSE	FALSE	FALSE	FALSE	FALSE	FALSE	FALSE	FALSE	FALSE	TRUE
D256	ERR13363009	SAMN42482860		Wound	Dammam	AlSharqiyah	Eastern	50.0888	26.4207	25/12/2022	565M	578M	30601	293815	88.5	324416	2821361	11.5	46	408888	2742628	32.63	228891	35306	197646	5	19		152			46	75	49	44	13	68	60		FALSE	FALSE	FALSE	FALSE	FALSE	FALSE	FALSE	FALSE	FALSE	TRUE
R1082	ERR13362769	SAMN42482870		Skin	Riyadh	Riyadh	Central	46.6753	24.7136	14/09/2022	566M	576M	30027	292437	88.57	322464	2821361	11.43	38	364317	2734830	32.65	191582	50292	205841.6	5	15		152			46	75	49	44	13	68	60		FALSE	FALSE	FALSE	FALSE	FALSE	FALSE	FALSE	FALSE	FALSE	TRUE
JZ83	ERR13363017	SAMN42482900		Wound	Jazan	Jazan	Southwestern	42.5706	16.8894	22/10/2022	566M	568M	23480	298485	88.59	321965	2821361	11.41	47	277067	2736888	32.65	149773	35889	140092.6	7	24		152			46	75	49	44	13	68	60		FALSE	FALSE	FALSE	FALSE	FALSE	FALSE	FALSE	FALSE	FALSE	TRUE
T181	ERR13362892	SAMN42482918		Wound	Taif	Makkah	Southwestern	21.2841	40.4248	10/11/2022	543M	535M	28596	293350	88.59	321946	2821361	11.41	46	372399	2732459	32.65	207500	38620	181646.7	5	21		152			46	75	49	44	13	68	60		FALSE	FALSE	FALSE	FALSE	FALSE	FALSE	FALSE	FALSE	FALSE	TRUE
R22	ERR13362832	SAMN42350574		Blood	Riyadh	Riyadh	Central	46.6753	24.7136	06/02/2023	570M	584M	21897	188070	92.56	209967	2821361	7.44	23	681397	2744232	32.72	249785	67759	315472.2	4	12	199	199		CC15	~13	13	1	1	12	1	13		FALSE	FALSE	FALSE	FALSE	FALSE	FALSE	FALSE	FALSE	FALSE	FALSE
J928	ERR13034083	SAMN40244504	SAMN43142616	Blood	Jeddah	Makkah	Western	39.1611	21.5292	02/11/2022	564M	559M	12555	177098	93.28	189653	2821361	6.72	87	281483	2907259	32.73	115914	21864	138061	8	26	239	239		CC8	2	3	1	1	4	4	3	III, V, VII, IIIa	FALSE	FALSE	TRUE	FALSE	TRUE	FALSE	TRUE	FALSE	FALSE	TRUE
J103	ERR13034019	SAMN41490656		Blood	Jeddah	Makkah	Western	39.1611	21.5292	22/05/2023	552M	568M	8161	182761	93.23	190922	2821361	6.77	89	281387	2908631	32.73	115914	21773	138025.9	8	26		239		CC8	2	3	1	1	4	4	3	III, V, VII, IIIa	FALSE	FALSE	TRUE	FALSE	TRUE	FALSE	TRUE	FALSE	FALSE	TRUE
Q11	ERR13034001	SAMN41490716		Tissue	AlQassim	Qassim	Central	43.4837	26.2078	21/05/2023	557M	573M	7419	187556	93.09	194975	2821361	6.91	75	281483	2893396	32.7	111218	38987	141840.5	8	24		239		CC8	2	3	1	1	4	4	3	III, V, VII, IIIa	FALSE	FALSE	TRUE	FALSE	TRUE	FALSE	TRUE	FALSE	FALSE	TRUE
Q22	ERR13034114	SAMN41490722		Tissue	AlQassim	Qassim	Central	43.4837	26.2078	17/05/2023	560M	580M	8328	186578	93.09	194906	2821361	6.91	84	281483	2887810	32.7	111218	38987	138963.6	8	25		239		CC8	2	3	1	1	4	4	3	III, V, VII, IIIa	FALSE	FALSE	TRUE	FALSE	TRUE	FALSE	TRUE	FALSE	FALSE	TRUE
J940	ERR13363032	SAMN42350539		Skin	Jeddah	Makkah	Western	39.1611	21.5292	05/11/2022	574M	625M	20616	169453	93.26	190069	2821361	6.74	89	281483	2910734	32.72	111273	36271	139679.4	8	25		239		CC8	2	3	1	1	4	4	3	III, V, VII, IIIa	FALSE	FALSE	TRUE	FALSE	TRUE	FALSE	TRUE	FALSE	FALSE	TRUE
J189	ERR13362833	SAMN42350576		Tissue	Jeddah	Makkah	Western	39.1611	21.5292	24/06/2023	553M	562M	10375	184971	93.08	195346	2821361	6.92	76	281483	2894818	32.69	111218	38987	135691.9	8	25		239		CC8	2	3	1	1	4	4	3	III, V, VII, IIIa	FALSE	FALSE	TRUE	FALSE	TRUE	FALSE	TRUE	FALSE	FALSE	TRUE
D193	ERR13362933	SAMN42482812		Wound	Dammam	AlSharqiyah	Eastern	50.0888	26.4207	12/06/2022	561M	579M	17309	177553	93.09	194862	2821361	6.91	86	281482	2881657	32.74	111273	27710	126745.1	8	27		239		CC8	2	3	1	1	4	4	3	III, V, VII, IIIa	FALSE	FALSE	TRUE	FALSE	TRUE	FALSE	TRUE	FALSE	FALSE	TRUE
N444	ERR12529640	SAMN39465518	SAMN43142598	Blood	Najran	Najran	Southwestern	44.2289	17.5656	08/07/2022	554M	535M	5299	124867	95.39	130166	2821361	4.61	77	315383	3061883	32.68	115785	33779	137965.3	9	26	241	241			2	3	~1	1	4	4	30	III, V, VII, IIIa	FALSE	FALSE	TRUE	FALSE	TRUE	FALSE	TRUE	FALSE	FALSE	TRUE
N103	ERR13034033	SAMN41490687	SAMN43142642	Wound	Najran	Najran	Southwestern	44.2289	17.5656	16/04/2022	551M	566M	54978	231220	89.86	286198	2821361	10.14	32	450480	2765992	32.81	195250	54891	222553.1	5	14	291	291			3	37	19	2	20	26	32		FALSE	FALSE	FALSE	FALSE	FALSE	FALSE	FALSE	FALSE	FALSE	FALSE
N202	ERR13362796	SAMN42482805		Wound	Najran	Najran	Southwestern	44.2289	17.5656	05/08/2023	566M	577M	20675	258566	90.1	279241	2821361	9.9	28	759715	2787662	32.8	301119	74888	376434.1	3	10		291			3	37	19	2	20	26	32		FALSE	FALSE	FALSE	FALSE	FALSE	FALSE	FALSE	FALSE	FALSE	FALSE
B38	ERR13034068	SAMN41490591	SAMN43142622	Wound	AlAbha	Asir	Southwestern	42.5117	18.2465	07/06/2023	562M	572M	21750	294079	88.81	315829	2821361	11.19	22	931197	2764154	32.81	388505	72848	499974.4	3	8	508	508		CC45	10	40	8	6	10	3	2	IV, IVc	FALSE	FALSE	FALSE	TRUE	FALSE	FALSE	FALSE	FALSE	FALSE	TRUE
N159	ERR12365960	SAMN38757257		Blood	Najran	Najran	Southwestern	44.2289	17.5656	05/08/2022	565.4M	574.4M	13955	240594	90.98	254549	2821361	9.02	20	1342763	2740216	32.67	556203	108281	805294	2	6		672			4	3	1	1	11	72	11	V, VII	FALSE	FALSE	FALSE	FALSE	TRUE	FALSE	TRUE	FALSE	FALSE	TRUE
D131	ERR12529674	SAMN39465500		Blood	Dammam	AlSharqiyah	Eastern	50.0888	26.4207	10/06/2022	553M	535M	18825	221736	91.47	240561	2821361	8.53	23	1258916	2815668	32.68	319168	108457	662328	2	8		672			4	3	1	1	11	72	11	V, VII	FALSE	FALSE	FALSE	FALSE	TRUE	FALSE	TRUE	FALSE	FALSE	TRUE
N109	ERR12529643	SAMN39465512		Blood	Najran	Najran	Southwestern	44.2289	17.5656	04/12/2022	563M	541M	18860	222253	91.45	241113	2821361	8.55	17	1385888	2787573	32.7	319121	154990	796962.7	2	6		672			4	3	1	1	11	72	11	V, VII	FALSE	FALSE	FALSE	FALSE	TRUE	FALSE	TRUE	FALSE	FALSE	TRUE
N97	ERR12529641	SAMN39465520	SAMN43142600	Blood	Najran	Najran	Southwestern	44.2289	17.5656	17/04/2022	564M	537M	9314	232899	91.42	242213	2821361	8.58	16	1385825	2783957	32.71	556203	154970	851687.8	2	5	672	672			4	3	1	1	11	72	11	V, VII	FALSE	FALSE	FALSE	FALSE	TRUE	FALSE	TRUE	FALSE	FALSE	TRUE
R1153	ERR12529651	SAMN39465526	SAMN43142605	Blood	Riyadh	Riyadh	Central	46.6753	24.7136	10/02/2022	561M	558M	7794	175965	93.49	183759	2821361	6.51	50	644498	2866610	32.7	256540	95026	323269.9	4	10	672	672			4	3	1	1	11	72	11	V, VII	FALSE	FALSE	FALSE	FALSE	TRUE	FALSE	TRUE	FALSE	FALSE	TRUE
J767	ERR13034044	SAMN40244499		Blood	Jeddah	Makkah	Western	39.1611	21.5292	09/06/2022	563M	563M	12556	228697	91.45	241253	2821361	8.55	17	1385505	2785993	32.69	319182	154970	796908.7	2	6		672			4	3	1	1	11	72	11	V, VII	FALSE	FALSE	FALSE	FALSE	TRUE	FALSE	TRUE	FALSE	FALSE	TRUE
J769	ERR13034156	SAMN40244500		Blood	Jeddah	Makkah	Western	39.1611	21.5292	09/06/2022	578M	588M	9950	231637	91.44	241587	2821361	8.56	17	1385505	2786061	32.69	319182	154970	796900.9	2	6		672			4	3	1	1	11	72	11	V, VII	FALSE	FALSE	FALSE	FALSE	TRUE	FALSE	TRUE	FALSE	FALSE	TRUE
J937	ERR13034080	SAMN40244508		Blood	Jeddah	Makkah	Western	39.1611	21.5292	27/10/2022	579M	588M	12146	229476	91.44	241622	2821361	8.56	16	1385824	2787695	32.7	556269	154970	851256.9	2	5		672			4	3	1	1	11	72	11	V, VII	FALSE	FALSE	FALSE	FALSE	TRUE	FALSE	TRUE	FALSE	FALSE	TRUE
JZ35	ERR13034200	SAMN40244511	SAMN43142618	Blood	Jazan	Jazan	Southwestern	42.5706	16.8894	31/07/2022	570M	569M	14241	216049	91.84	230290	2821361	8.16	23	1051269	2780501	32.68	319314	108263	538185.8	3	8	672	672			4	3	1	1	11	72	11	V, VII	FALSE	FALSE	FALSE	FALSE	TRUE	FALSE	TRUE	FALSE	FALSE	TRUE
JZ38	ERR13034087	SAMN40244512		Blood	Jazan	Jazan	Southwestern	42.5706	16.8894	04/08/2022	563M	562M	9091	221589	91.82	230680	2821361	8.18	24	1051253	2783824	32.71	319255	108263	537522.3	3	8		672			4	3	1	1	11	72	11	V, VII	FALSE	FALSE	FALSE	FALSE	TRUE	FALSE	TRUE	FALSE	FALSE	TRUE
M80	ERR13034093	SAMN40244523		Blood	AlMaddinah	AlMaddinah	western	39.6024	24.4672	02/02/2022	577M	581M	11288	222285	91.72	233573	2821361	8.28	20	891636	2778622	32.7	606471	126177	511603.2	2	7		672			4	3	1	1	11	72	11	V, VII	FALSE	FALSE	FALSE	FALSE	TRUE	FALSE	TRUE	FALSE	FALSE	TRUE
M883	ERR13034132	SAMN40244524		Blood	AlMaddinah	AlMaddinah	western	39.6024	24.4672	24/08/2022	560M	557M	22573	196264	92.24	218837	2821361	7.76	25	1029625	2819120	32.72	612804	108281	596941.2	2	7		672			4	3	1	1	11	72	11	V, VII	FALSE	FALSE	FALSE	FALSE	TRUE	FALSE	TRUE	FALSE	FALSE	TRUE
M914	ERR13034152	SAMN40244525		Blood	AlMaddinah	AlMaddinah	western	39.6024	24.4672	18/08/2022	575M	574M	11135	230065	91.45	241200	2821361	8.55	16	1385745	2787969	32.7	556346	154970	851126.9	2	5		672			4	3	1	1	11	72	11	V, VII	FALSE	FALSE	FALSE	FALSE	TRUE	FALSE	TRUE	FALSE	FALSE	TRUE
M920	ERR13033998	SAMN40244526		Blood	AlMaddinah	AlMaddinah	western	39.6024	24.4672	24/08/2022	572M	567M	16785	224394	91.45	241179	2821361	8.55	19	1190035	2787676	32.7	556415	91038	674846.1	2	7		672			4	3	1	1	11	72	11	V, VII	FALSE	FALSE	FALSE	FALSE	TRUE	FALSE	TRUE	FALSE	FALSE	TRUE
M937	ERR13033994	SAMN40244527		Blood	AlMaddinah	AlMaddinah	western	39.6024	24.4672	24/08/2022	573M	578M	7714	233843	91.44	241557	2821361	8.56	16	1385271	2787325	32.7	556179	154969	850785.1	2	5		672			4	3	1	1	11	72	11	V, VII	FALSE	FALSE	FALSE	FALSE	TRUE	FALSE	TRUE	FALSE	FALSE	TRUE
R1357	ERR13034146	SAMN40244537		Blood	Riyadh	Riyadh	Central	46.6753	24.7136	16/01/2023	577M	589M	15888	236673	91.05	252561	2821361	8.95	17	1129892	2749574	32.67	319233	154975	591298.3	2	7		672			4	3	1	1	11	72	11	IV, IVa	FALSE	FALSE	FALSE	TRUE	FALSE	FALSE	FALSE	FALSE	FALSE	TRUE
B50	ERR13034173	SAMN41490596		Wound	AlAbha	Asir	Southwestern	42.5117	18.2465	17/11/2022	552M	572M	27970	213470	91.44	241440	2821361	8.56	17	1385527	2786825	32.7	319181	154970	796825.2	2	6		672			4	3	1	1	11	72	11	V, VII	FALSE	FALSE	FALSE	FALSE	TRUE	FALSE	TRUE	FALSE	FALSE	TRUE
H410	ERR13034115	SAMN41490643		Wound	AlAhsa	AlSharqiyah	Eastern	49.3653	21.9113	26/01/2023	557M	580M	11674	210638	92.12	222312	2821361	7.88	21	1385424	2779985	32.7	555877	67205	831257.2	2	7		672			4	3	1	1	11	72	11	V, VII	FALSE	FALSE	FALSE	FALSE	TRUE	FALSE	TRUE	FALSE	FALSE	TRUE
J1186	ERR13034219	SAMN41490659		Blood	Jeddah	Makkah	Western	39.1611	21.5292	02/06/2023	565M	584M	13200	179196	93.18	192396	2821361	6.82	24	702423	2839119	32.68	334609	53146	355326.4	3	10		672			4	3	1	1	11	72	11	V, VII	FALSE	FALSE	FALSE	FALSE	TRUE	FALSE	TRUE	FALSE	FALSE	TRUE
J1240	ERR13034101	SAMN41490662		Wound	Jeddah	Makkah	Western	39.1611	21.5292	21/03/2023	564M	572M	17669	199619	92.3	217288	2821361	7.7	21	965396	2789247	32.67	262132	108440	462557.9	3	9		672			4	3	1	1	11	72	11	V, VII	FALSE	FALSE	FALSE	FALSE	TRUE	FALSE	TRUE	FALSE	FALSE	TRUE
J76s	ERR13034844	SAMN41490670		Wound	Jeddah	Makkah	Western	39.1611	21.5292	25/05/2023	553M	571M	57732	182934	91.47	240666	2821361	8.53	21	1289275	2754395	32.73	304197	108458	712788.6	2	7		672			4	3	1	1	11	72	11		FALSE	FALSE	FALSE	FALSE	FALSE	FALSE	FALSE	FALSE	FALSE	FALSE
Jz12	ERR13034155	SAMN41490675		Wound	Jazan	Jazan	Southwestern	42.5706	16.8894	17/07/2022	565M	591M	8516	247285	90.93	255801	2821361	9.07	18	1342680	2744886	32.66	319246	108281	757821	2	7		672			4	3	1	1	11	72	11	V, VII	FALSE	FALSE	FALSE	FALSE	TRUE	FALSE	TRUE	FALSE	FALSE	TRUE
R1414	ERR13034109	SAMN41490730		Wound	Jazan	Jazan	Southwestern	42.5706	16.8894	23/02/2023	572M	586M	18763	236610	90.95	255373	2821361	9.05	22	1216281	2748962	32.65	262131	108440	626375.7	2	9		672			4	3	1	1	11	72	11	V, VII	FALSE	FALSE	FALSE	FALSE	TRUE	FALSE	TRUE	FALSE	FALSE	TRUE
J1090	ERR13362840	SAMN42350538		Wound	Jeddah	Makkah	Western	39.1611	21.5292	20/11/2022	552M	564M	74003	167467	91.44	241470	2821361	8.56	21	1021424	2785994	32.7	556198	108282	574271	2	7		672			4	3	1	1	11	72	11	V, VII	FALSE	FALSE	FALSE	FALSE	TRUE	FALSE	TRUE	FALSE	FALSE	TRUE
J263	ERR13362967	SAMN42350543		Tissue	Jeddah	Makkah	Western	39.1611	21.5292	09/10/2023	552M	570M	56198	186273	91.41	242471	2821361	8.59	13	1384986	2777618	32.71	323603	153566	810755	2	6		672			4	3	1	1	11	72	11	IV, IVd	FALSE	FALSE	FALSE	TRUE	FALSE	FALSE	FALSE	FALSE	FALSE	TRUE
J708	ERR13362930	SAMN42350585		Wound	Jeddah	Makkah	Western	39.1611	21.5292	08/11/2023	551M	569M	17573	205566	92.09	223139	2821361	7.91	96	175383	2846746	32.67	57688	20144	76178.3	14	45		672			4	3	1	1	11	72	11	V, VII	FALSE	FALSE	FALSE	FALSE	TRUE	FALSE	TRUE	FALSE	FALSE	TRUE
J261	ERR13363673	SAMN42350592		Wound	Jeddah	Makkah	Western	39.1611	21.5292	09/10/2023	549M	560M	21383	221035	91.41	242418	2821361	8.59	13	1385883	2778515	32.71	323603	153566	811387.8	2	6		672			4	3	1	1	11	72	11	IV, IVd	FALSE	FALSE	FALSE	TRUE	FALSE	FALSE	FALSE	FALSE	FALSE	TRUE
J49	ERR13362995	SAMN42350607		Blood	Jeddah	Makkah	Western	39.1611	21.5292	28/05/2023	557M	569M	19322	206584	91.99	225906	2821361	8.01	22	1051426	2778841	32.68	319187	108281	538982.5	3	8		672			4	3	1	1	11	72	11	V, VII	FALSE	FALSE	FALSE	FALSE	TRUE	FALSE	TRUE	FALSE	FALSE	TRUE
J318	ERR13362874	SAMN42350612		Tissue	Jeddah	Makkah	Western	39.1611	21.5292	19/09/2023	547M	546M	25329	232452	90.86	257781	2821361	9.14	20	1332512	2744058	32.69	393079	106124	757437.7	2	7		672			4	3	1	1	11	72	11	V, VII	FALSE	FALSE	FALSE	FALSE	TRUE	FALSE	TRUE	FALSE	FALSE	TRUE
R362	ERR13362868	SAMN42350626		Skin	Riyadh	Riyadh	Central	46.6753	24.7136	19/04/2022	577M	589M	38581	202952	91.44	241533	2821361	8.56	18	1385883	2786930	32.69	319121	154963	795155.1	2	6		672			4	3	1	1	11	72	11	V, VII	FALSE	FALSE	FALSE	FALSE	TRUE	FALSE	TRUE	FALSE	FALSE	TRUE
J330	ERR13362859	SAMN42350627		Wound	Jeddah	Makkah	Western	39.1611	21.5292	20/09/2023	552M	563M	22849	218597	91.44	241446	2821361	8.56	18	654962	2787494	32.7	556263	108282	463994.2	3	7		672			4	3	1	1	11	72	11	V, VII	FALSE	FALSE	FALSE	FALSE	TRUE	FALSE	TRUE	FALSE	FALSE	TRUE
R361	ERR13362845	SAMN42350641		Tissue	Riyadh	Riyadh	Central	46.6753	24.7136	08/10/2023	560M	567M	23132	218673	91.43	241805	2821361	8.57	18	1385883	2787234	32.7	319121	154963	797052.3	2	6		672			4	3	1	1	11	72	11	V, VII	FALSE	FALSE	FALSE	FALSE	TRUE	FALSE	TRUE	FALSE	FALSE	TRUE
N1067	ERR13363022	SAMN42482761		Wound	Najran	Najran	Southwestern	44.2289	17.5656	16/11/2022	546M	558M	12470	229657	91.42	242127	2821361	8.58	16	1385449	2784987	32.69	324003	154967	796906.3	2	6		672			4	3	1	1	11	72	11	V, VII	FALSE	FALSE	FALSE	FALSE	TRUE	FALSE	TRUE	FALSE	FALSE	TRUE
M1243	ERR13362923	SAMN42482791		Wound	AlMaddinah	AlMaddinah	western	39.6024	24.4672	10/02/2022	547M	550M	56029	162591	92.25	218620	2821361	7.75	24	1021702	2806327	32.76	612736	108281	587784.3	2	7		672			4	3	1	1	11	72	11	V, VII	FALSE	FALSE	FALSE	FALSE	TRUE	FALSE	TRUE	FALSE	FALSE	TRUE
B72	ERR13362913	SAMN42482793		Wound	AlAbha	Asir	Southwestern	42.5117	18.2465	30/11/2022	547M	551M	10544	242400	91.03	252944	2821361	8.97	26	457009	2758143	32.65	236530	108281	249760.8	5	11		672			4	3	1	1	11	72	11	V, VII	FALSE	FALSE	FALSE	FALSE	TRUE	FALSE	TRUE	FALSE	FALSE	TRUE
M1032	ERR13363012	SAMN42482811		Wound	AlMaddinah	AlMaddinah	western	39.6024	24.4672	29/08/2022	547M	550M	73623	168264	91.43	241887	2821361	8.57	16	1384619	2786373	32.7	556202	154970	850434.8	2	5		672			4	3	1	1	11	72	11	V, VII	FALSE	FALSE	FALSE	FALSE	TRUE	FALSE	TRUE	FALSE	FALSE	TRUE
R712	ERR13362802	SAMN42482830		Wound	Riyadh	Riyadh	Central	46.6753	24.7136	08/09/2022	587M	599M	10869	233963	91.32	244832	2821361	8.68	17	1381460	2783162	32.7	319121	154969	793827.8	2	6		672			4	3	1	1	11	72	11	V, VII	FALSE	FALSE	FALSE	FALSE	TRUE	FALSE	TRUE	FALSE	FALSE	TRUE
D100	ERR13362899	SAMN42482861		Skin	Dammam	AlSharqiyah	Eastern	50.0888	26.4207	13/06/2023	556M	567M	11771	210751	92.11	222522	2821361	7.89	22	747952	2787713	32.68	321188	99880	410793.2	3	9		672			4	3	1	1	11	72	11	V, VII	FALSE	FALSE	FALSE	FALSE	TRUE	FALSE	TRUE	FALSE	FALSE	TRUE
GR_75	ERR13363007	SAMN42482862		Wound	Algryat	AlJawf	Northern	37.3614	31.3296	15/11/2022	547M	553M	15173	214323	91.87	229496	2821361	8.13	20	921858	2735348	32.72	318291	108380	464694.7	3	8		672			4	3	1	1	11	72	11		FALSE	FALSE	FALSE	FALSE	FALSE	FALSE	FALSE	FALSE	FALSE	FALSE
N287	ERR13362778	SAMN42482871		Wound	Najran	Najran	Southwestern	44.2289	17.5656	06/06/2022	564M	576M	33003	195611	91.9	228614	2821361	8.1	21	562136	2750279	32.71	318225	108857	313050.6	4	9		672			4	3	1	1	11	72	11		FALSE	FALSE	FALSE	FALSE	FALSE	FALSE	FALSE	FALSE	FALSE	FALSE
D84	ERR13362893	SAMN42482876		Blood	Dammam	AlSharqiyah	Eastern	50.0888	26.4207	06/05/2023	558M	571M	15189	204295	92.22	219484	2821361	7.78	24	1021211	2830304	32.71	319184	125187	527252.4	3	7		672			4	3	1	1	11	72	11	V, VII	FALSE	FALSE	FALSE	FALSE	TRUE	FALSE	TRUE	FALSE	FALSE	TRUE
N768	ERR13362774	SAMN42482880		Skin	Najran	Najran	Southwestern	44.2289	17.5656	10/11/2022	568M	584M	11339	230353	91.43	241692	2821361	8.57	28	571982	2802733	32.69	321180	66830	327235.8	3	11		672			4	3	1	1	11	72	11	V, VII	FALSE	FALSE	FALSE	FALSE	TRUE	FALSE	TRUE	FALSE	FALSE	TRUE
M1315	ERR13362972	SAMN42482891		Wound	AlMaddinah	AlMaddinah	western	39.6024	24.4672	11/02/2022	555M	556M	15858	225374	91.45	241232	2821361	8.55	14	1385825	2788490	32.7	609656	154969	872439	2	5		672			4	3	1	1	11	72	11	V, VII	FALSE	FALSE	FALSE	FALSE	TRUE	FALSE	TRUE	FALSE	FALSE	TRUE
B45	ERR13362926	SAMN42482892		Wound	AlAbha	Asir	Southwestern	42.5117	18.2465	07/02/2023	558M	570M	16558	203834	92.19	220392	2821361	7.81	32	682012	2844652	32.71	257143	62113	338373.7	4	11		672			4	3	1	1	11	72	11		FALSE	FALSE	FALSE	FALSE	FALSE	FALSE	FALSE	FALSE	FALSE	TRUE
N1017	ERR13362824	SAMN42482901		Wound	Najran	Najran	Southwestern	44.2289	17.5656	30/11/2022	566M	579M	18822	222923	91.43	241745	2821361	8.57	22	556141	2785582	32.69	262131	108271	304050.2	4	10		672			4	3	1	1	11	72	11	V, VII	FALSE	FALSE	FALSE	FALSE	TRUE	FALSE	TRUE	FALSE	FALSE	TRUE
N180	ERR13362777	SAMN42482916		Blood	Najran	Najran	Southwestern	44.2289	17.5656	26/07/2023	565M	578M	26776	214796	91.44	241572	2821361	8.56	16	1385729	2786525	32.7	556184	154969	851300.5	2	5		672			4	3	1	1	11	72	11	V, VII	FALSE	FALSE	FALSE	FALSE	TRUE	FALSE	TRUE	FALSE	FALSE	TRUE
J344	ERR13362976	SAMN42350547		Wound	Jeddah	Makkah	Western	39.1611	21.5292	26/09/2023	553M	561M	25917	201819	91.93	227736	2821361	8.07	50	424024	2840489	32.72	173204	39944	190460.4	6	17		772		CC1	1	1	1	1	22	1	1		FALSE	FALSE	FALSE	FALSE	FALSE	FALSE	FALSE	FALSE	FALSE	TRUE
R951	ERR13363008	SAMN42350609		Wound	Riyadh	Riyadh	Central	46.6753	24.7136	09/04/2022	563M	586M	17503	226304	91.36	243807	2821361	8.64	32	470847	2803068	32.7	295187	63359	273023.9	4	12		772		CC1	1	1	1	1	22	1	1		FALSE	FALSE	FALSE	FALSE	FALSE	FALSE	FALSE	FALSE	FALSE	TRUE
T161	ERR13033975	SAMN41490758	SAMN43142655	Wound	Taif	Makkah	Southwestern	21.2841	40.4248	10/03/2022	560M	563M	21246	220857	91.42	242103	2821361	8.58	33	478466	2776239	32.68	287716	57276	269036.7	4	13	789	789		CC8	3	4	1	4	4	6	3		FALSE	FALSE	FALSE	FALSE	FALSE	FALSE	FALSE	FALSE	FALSE	TRUE
GR31	ERR13034227	SAMN41490627	SAMN43142631	Skin	Algryat	AlJawf	Northern	37.3614	31.3296	09/06/2022	576M	589M	29972	228026	90.86	257998	2821361	9.14	34	504799	2787215	32.65	193622	38634	250528.1	4	16	834	834			3	~124	1	1	1	1	40		FALSE	FALSE	FALSE	FALSE	FALSE	FALSE	FALSE	FALSE	FALSE	TRUE
Hai41	ERR13034149	SAMN41490652	SAMN43142636	Skin	Hail	Hail	Centralnorthern	41.7208	27.5114	19/07/2023	554M	572M	13927	198922	92.46	212849	2821361	7.54	21	722531	2796093	32.7	319585	110011	358338	3	9	997	997			1	3	1	14	121	51	10	IV, IVc	FALSE	FALSE	FALSE	TRUE	FALSE	FALSE	FALSE	FALSE	FALSE	TRUE
Q67	ERR13362950	SAMN42482758		Wound	AlQassim	Qassim	Central	43.4837	26.2078	23/06/2022	554M	559M	22704	195560	92.26	218264	2821361	7.74	23	1011654	2793622	32.71	431660	110011	536851.3	2	8		997			1	3	1	14	121	51	10	IV, IVc	FALSE	FALSE	FALSE	TRUE	FALSE	FALSE	FALSE	FALSE	FALSE	TRUE
D167	ERR13034069	SAMN41490605		Wound	Dammam	AlSharqiyah	Eastern	50.0888	26.4207	27/07/2023	562M	568M	19387	201326	92.18	220713	2821361	7.82	30	319701	2791398	32.73	159548	70018	185752.3	6	16		1153		CC97	1	13	1	1	124	5	3		FALSE	FALSE	FALSE	FALSE	FALSE	FALSE	FALSE	FALSE	FALSE	TRUE
D56	ERR13034073	SAMN41490620	SAMN43142628	Skin	Dammam	AlSharqiyah	Eastern	50.0888	26.4207	06/07/2023	557M	562M	138435	77543	92.34	215978	2821361	7.66	35	312764	2752258	32.68	159547	39815	174627.1	6	18	1153	1153		CC97	1	13	1	1	124	5	3		FALSE	FALSE	FALSE	FALSE	FALSE	FALSE	FALSE	FALSE	FALSE	TRUE
Q33s	ERR13059360	SAMN41490723			AlQassim	Qassim	Central	43.4837	26.2078	06/06/2023	569M	595M	9406	211903	92.16	221309	2821361	7.84	27	369354	2791231	32.73	212885	70017	207939.8	5	14		1153		CC97	1	13	1	1	124	5	3		FALSE	FALSE	FALSE	FALSE	FALSE	FALSE	FALSE	FALSE	FALSE	TRUE
Q36	ERR13034007	SAMN41490724	SAMN43142649	Skin	AlQassim	Qassim	Central	43.4837	26.2078	06/07/2023	560M	577M	9217	184284	93.14	193501	2821361	6.86	18	771108	2852209	32.58	675166	109792	536192.1	2	6	1153	1153		CC97	1	13	1	1	124	5	3		FALSE	FALSE	FALSE	FALSE	FALSE	FALSE	FALSE	FALSE	FALSE	TRUE
R305	ERR13034008	SAMN41490735		Wound	Riyadh	Riyadh	Central	46.6753	24.7136	08/07/2023	567M	577M	13746	219355	91.74	233101	2821361	8.26	33	304115	2726735	32.72	156086	46110	147650	7	19		1153		CC97	1	13	1	1	124	5	3		FALSE	FALSE	FALSE	FALSE	FALSE	FALSE	FALSE	FALSE	FALSE	TRUE
R311s	ERR13050497	SAMN41490738		Skin	Riyadh	Riyadh	Central	46.6753	24.7136	08/04/2023	560M	572M	13794	189623	92.79	203417	2821361	7.21	16	771320	2815112	32.57	675156	110015	543031.1	2	6		1153		CC97	1	13	1	1	124	5	3		FALSE	FALSE	FALSE	FALSE	FALSE	FALSE	FALSE	FALSE	FALSE	TRUE
J590	ERR13362847	SAMN42350554		Skin	Jeddah	Makkah	Western	39.1611	21.5292	18/08/2022	560M	571M	19222	213875	91.74	233097	2821361	8.26	39	338779	2806125	32.64	119932	38835	168951.4	7	20		1153		CC97	1	13	1	1	124	5	3		FALSE	FALSE	FALSE	FALSE	FALSE	FALSE	FALSE	FALSE	FALSE	TRUE
J701	ERR13362989	SAMN42350556		Wound	Jeddah	Makkah	Western	39.1611	21.5292	25/08/2023	607M	638M	12954	190921	92.77	203875	2821361	7.23	20	732086	2812807	32.56	384904	68419	398846.3	3	9		1153		CC97	1	13	1	1	124	5	3		FALSE	FALSE	FALSE	FALSE	FALSE	FALSE	FALSE	FALSE	FALSE	TRUE
M833	ERR13362814	SAMN42482797		Wound	AlMaddinah	AlMaddinah	western	39.6024	24.4672	15/08/2022	545M	549M	12502	178415	93.23	190917	2821361	6.77	16	675306	2856978	32.61	515230	134955	467558.9	3	6		1153		CC97	1	13	1	1	124	5	3		FALSE	FALSE	FALSE	FALSE	FALSE	FALSE	FALSE	FALSE	FALSE	TRUE
M857	ERR13362785	SAMN42482806		Wound	AlMaddinah	AlMaddinah	western	39.6024	24.4672	08/03/2022	544M	547M	21271	181658	92.81	202929	2821361	7.19	18	648321	2787401	32.58	389681	110015	428086	3	7		1153		CC97	1	13	1	1	124	5	3		FALSE	FALSE	FALSE	FALSE	FALSE	FALSE	FALSE	FALSE	FALSE	FALSE
D189	ERR13363016	SAMN42482902		Skin	Dammam	AlSharqiyah	Eastern	50.0888	26.4207	12/08/2022	548M	552M	9518	211020	92.18	220538	2821361	7.82	26	369354	2791115	32.73	212886	70018	207942.1	5	14		1153		CC97	1	13	1	1	124	5	3		FALSE	FALSE	FALSE	FALSE	FALSE	FALSE	FALSE	FALSE	FALSE	TRUE
H363	ERR13034183	SAMN41490642		Wound	AlAhsa	AlSharqiyah	Eastern	49.3653	21.9113	28/03/2023	556M	577M	10412	210247	92.18	220659	2821361	7.82	31	312242	2790212	32.73	159547	70016	171523.1	6	17	1153	1153		CC97	1	13	1	1	~900	5	3		FALSE	FALSE	FALSE	FALSE	FALSE	FALSE	FALSE	FALSE	FALSE	TRUE
Q1	ERR13033984	SAMN41490720	SAMN43142647								569M	582M	102546	101548	92.77	204094	2821361	7.23	25	670798	2800982	32.74	336460	72305	362886.3	4	9	1290	1290		CC1	1	4	1	1	11	1	3		FALSE	FALSE	FALSE	FALSE	FALSE	FALSE	FALSE	FALSE	FALSE	FALSE
GR_60	ERR13362919	SAMN42482822		Skin	Algryat	AlJawf	Northern	37.3614	31.3296	15/10/2022	551M	555M	33106	254277	89.81	287383	2821361	10.19	34	384191	2771978	32.67	176070	48198	189688.9	6	17		1413		CC121	6	5	6	2	162	14	5		FALSE	FALSE	FALSE	FALSE	FALSE	FALSE	FALSE	FALSE	FALSE	TRUE
D163	ERR13034075	SAMN41490603	SAMN43142624	Skin	Dammam	AlSharqiyah	Eastern	50.0888	26.4207	25/07/2023	570M	572M	20225	284363	89.2	304588	2821361	10.8	53	240482	2818071	32.66	133094	37958	132413.4	8	24	1482	1482		CC30	2	2	2	2	6	179	2	IV, IVa	FALSE	FALSE	FALSE	TRUE	FALSE	FALSE	FALSE	FALSE	FALSE	TRUE
D263	ERR13034189	SAMN41490612	SAMN43142626	Wound	Dammam	AlSharqiyah	Eastern	50.0888	26.4207	19/09/2023	548M	553M	14977	259360	90.28	274337	2821361	9.72	33	570826	2746524	32.61	221339	50537	291562.6	4	13	1535	1535		CC15	13	13	1	1	81	11	13		FALSE	FALSE	FALSE	FALSE	FALSE	FALSE	FALSE	FALSE	FALSE	TRUE
J13s	ERR13056756	SAMN41490665		Wound	Jeddah	Makkah	Western	39.1611	21.5292	23/09/2022	551M	565M	12909	190900	92.78	203809	2821361	7.22	46	358929	2810042	32.67	143215	39863	175845.2	6	21		1535		CC15	13	13	1	1	81	11	13		FALSE	FALSE	FALSE	FALSE	FALSE	FALSE	FALSE	FALSE	FALSE	TRUE
R128s	ERR13059905	SAMN41490728		Blood	Riyadh	Riyadh	Central	46.6753	24.7136	27/06/2023	573M	578M	26129	214311	91.48	240440	2821361	8.52	35	570826	2754369	32.66	228469	52131	251798.7	4	15		1535		CC15	13	13	1	1	81	11	13		FALSE	FALSE	FALSE	FALSE	FALSE	FALSE	FALSE	FALSE	FALSE	TRUE
R313s	ERR13056757	SAMN41490740	SAMN43142652	Wound	Riyadh	Riyadh	Central	46.6753	24.7136	08/03/2023	569M	585M	14630	222022	91.61	236652	2821361	8.39	46	397585	2763466	32.65	125515	40726	165499.8	7	23	1535	1535		CC15	13	13	1	1	81	11	13		FALSE	FALSE	FALSE	FALSE	FALSE	FALSE	FALSE	FALSE	FALSE	TRUE
TK110	ERR13034120	SAMN41490771		Wound	Tabuk	Tabuk	Northwestern	28.3835	36.5662	30/11/2022	546M	547M	20015	214041	91.7	234056	2821361	8.3	39	570757	2764544	32.64	221339	50558	260782	4	15		1535		CC15	13	13	1	1	81	11	13		FALSE	FALSE	FALSE	FALSE	FALSE	FALSE	FALSE	FALSE	FALSE	TRUE
J884	ERR13362966	SAMN42350537		Blood	Jeddah	Makkah	Western	39.1611	21.5292	29/09/2022	570M	621M	20636	254538	90.25	275174	2821361	9.75	37	570827	2684136	32.68	176030	47920	234001.6	5	16		1535		CC15	13	13	1	1	81	11	13		FALSE	FALSE	FALSE	FALSE	FALSE	FALSE	FALSE	FALSE	FALSE	TRUE
J154	ERR13362949	SAMN42350569		Skin	Jeddah	Makkah	Western	39.1611	21.5292	22/06/2023	550M	563M	13057	261738	90.26	274795	2821361	9.74	43	248339	2733949	32.62	143215	40726	134833.7	8	22		1535		CC15	13	13	1	1	81	11	13		FALSE	FALSE	FALSE	FALSE	FALSE	FALSE	FALSE	FALSE	FALSE	TRUE
R42	ERR13363004	SAMN42350615		Wound	Riyadh	Riyadh	Central	46.6753	24.7136	06/08/2023	569M	585M	52805	221172	90.29	273977	2821361	9.71	56	355019	2715915	32.64	92376	30390	129231.5	9	28		1535		CC15	13	13	1	1	81	11	13		FALSE	FALSE	FALSE	FALSE	FALSE	FALSE	FALSE	FALSE	FALSE	TRUE
M915	ERR13363019	SAMN42482765		Wound	AlMaddinah	AlMaddinah	western	39.6024	24.4672	23/08/2022	543M	548M	11434	209918	92.15	221352	2821361	7.85	37	570826	2820160	32.66	235952	40726	276773.9	4	16		1535		CC15	13	13	1	1	81	11	13		FALSE	FALSE	FALSE	FALSE	FALSE	FALSE	FALSE	FALSE	FALSE	TRUE
JZ77	ERR13362916	SAMN42482823		Wound	Jazan	Jazan	Southwestern	42.5706	16.8894	21/10/2022	550M	556M	11577	226214	91.57	237791	2821361	8.43	45	570828	2710168	32.71	121244	46126	203540.3	6	21		1535		CC15	13	13	1	1	81	11	13		FALSE	FALSE	FALSE	FALSE	FALSE	FALSE	FALSE	FALSE	FALSE	TRUE
TK_86	ERR13362786	SAMN42482824		Wound	Tabuk	Tabuk	Northwestern	28.3835	36.5662	10/06/2022	548M	554M	31983	242946	90.26	274929	2821361	9.74	37	534910	2716038	32.64	166205	40727	225221.7	5	18		1535		CC15	13	13	1	1	81	11	13		FALSE	FALSE	FALSE	FALSE	FALSE	FALSE	FALSE	FALSE	FALSE	TRUE
M826	ERR13362887	SAMN42482841		Wound	AlMaddinah	AlMaddinah	western	39.6024	24.4672	08/02/2022	543M	549M	12733	209721	92.12	222454	2821361	7.88	43	570826	2819431	32.66	235952	40726	276500.8	4	16		1535		CC15	13	13	1	1	81	11	13		FALSE	FALSE	FALSE	FALSE	FALSE	FALSE	FALSE	FALSE	FALSE	TRUE
D111	ERR13362908	SAMN42482874		Wound	Dammam	AlSharqiyah	Eastern	50.0888	26.4207	16/06/2023	557M	571M	16161	249821	90.57	265982	2821361	9.43	48	271222	2745020	32.69	151803	38903	138934.5	7	23		1535		CC15	13	13	1	1	81	11	13		FALSE	FALSE	FALSE	FALSE	FALSE	FALSE	FALSE	FALSE	FALSE	TRUE
M925	ERR13362931	SAMN42482910		Wound	AlMaddinah	AlMaddinah	western	39.6024	24.4672	24/08/2022	559M	581M	9311	212510	92.14	221821	2821361	7.86	35	570826	2820448	32.66	235952	42274	280648.8	4	15		1535		CC15	13	13	1	1	81	11	13		FALSE	FALSE	FALSE	FALSE	FALSE	FALSE	FALSE	FALSE	FALSE	TRUE
M1354	ERR13362907	SAMN42482915		Wound	AlMaddinah	AlMaddinah	western	39.6024	24.4672	27/10/2022	563M	576M	74350	161911	91.63	236261	2821361	8.37	48	522717	2749071	32.66	176843	38903	204525.4	5	20		1535		CC15	13	13	1	1	81	11	13		FALSE	FALSE	FALSE	FALSE	FALSE	FALSE	FALSE	FALSE	FALSE	TRUE
Bsh_15	ERR13362763	SAMN42482857		Wound	Bishah	Asir	Southwestern	42.5902	19.9764	24/07/2023	547M	551M	9397	177429	93.38	186826	2821361	6.62	32	389216	2803584	32.68	198308	71603	219487.9	5	13		1649		CC5	12	4	1	4	12	1	67	IV, IVc	FALSE	FALSE	FALSE	TRUE	FALSE	FALSE	FALSE	FALSE	FALSE	TRUE
R1284	ERR12365952	SAMN38757259	SAMN43142588	Blood	Riyadh	Riyadh	Central	46.6753	24.7136	24/10/2022	527.9M	533.9M	7545	237842	91.3	245387	2821361	8.7	28	961724	2789747	32.63	304639	63819	464227.9	3	11	1930	1930			12	289	37	15	11	1	40	IV, IVa	FALSE	FALSE	FALSE	TRUE	FALSE	FALSE	FALSE	FALSE	FALSE	TRUE
R1285	ERR12529671	SAMN39465530		Blood	Riyadh	Riyadh	Central	46.6753	24.7136	24/10/2022	552M	532M	11430	233294	91.33	244724	2821361	8.67	30	962117	2790744	32.64	272888	63819	442580.4	3	12		1930			12	289	37	15	11	1	40	IV, IVa	FALSE	FALSE	FALSE	TRUE	FALSE	FALSE	FALSE	FALSE	FALSE	TRUE
R1254	ERR13034135	SAMN40244546		Blood	Riyadh	Riyadh	Central	46.6753	24.7136	19/10/2022	571M	576M	10717	234423	91.31	245140	2821361	8.69	30	961724	2790623	32.64	304676	63819	464089.8	3	11		1930			12	289	37	15	11	1	40	IV, IVa	FALSE	FALSE	FALSE	TRUE	FALSE	FALSE	FALSE	FALSE	FALSE	TRUE
D141	ERR13362803	SAMN42482802		Wound	Dammam	AlSharqiyah	Eastern	50.0888	26.4207	25/10/2022	549M	557M	17192	238226	90.95	255418	2821361	9.05	22	1110790	2769036	32.63	257340	73737	557192.6	3	9		1930			12	289	37	15	11	1	40	IV, IVa	FALSE	FALSE	FALSE	TRUE	FALSE	FALSE	FALSE	FALSE	FALSE	TRUE
N100	ERR13034039	SAMN41490685	SAMN43142641	Skin	Najran	Najran	Southwestern	44.2289	17.5656	15/04/2022	552M	568M	24471	223746	91.2	248217	2821361	8.8	58	328701	2785717	32.75	122563	39457	152985.9	7	22	2371	2371		CC22	258	6	1	5	8	8	6	IV, IVc	FALSE	FALSE	FALSE	TRUE	FALSE	FALSE	FALSE	FALSE	FALSE	TRUE
N992	ERR13034154	SAMN41490714		Wound	Najran	Najran	Southwestern	44.2289	17.5656	12/04/2022	556M	570M	26421	221207	91.22	247628	2821361	8.78	60	328701	2784489	32.75	109484	39457	150548	7	23		2371		CC22	258	6	1	5	8	8	6	IV, IVc	FALSE	FALSE	FALSE	TRUE	FALSE	FALSE	FALSE	FALSE	FALSE	TRUE
N490	ERR13362841	SAMN42350613		Skin	Najran	Najran	Southwestern	44.2289	17.5656	06/07/2022	575M	623M	20009	229582	91.15	249591	2821361	8.85	60	321089	2782877	32.75	122511	38665	133358.9	8	24		2371		CC22	258	6	1	5	8	8	6	IV, IVc	FALSE	FALSE	FALSE	TRUE	FALSE	FALSE	FALSE	FALSE	FALSE	TRUE
N479	ERR12529635	SAMN39465519	SAMN43142599	Blood	Najran	Najran	Southwestern	44.2289	17.5656	07/05/2022	555M	538M	21723	222682	91.34	244405	2821361	8.66	20	845912	2715943	32.7	637407	108282	486349.9	2	8	2867	2867			1	152	1	8	1	5	11		FALSE	FALSE	FALSE	FALSE	FALSE	FALSE	FALSE	FALSE	FALSE	FALSE
N14	ERR13034124	SAMN41490694		Wound	Najran	Najran	Southwestern	44.2289	17.5656	30/03/2023	550M	562M	11573	202611	92.41	214184	2821361	7.59	23	915282	2758704	32.71	637535	80837	521675.5	2	8		2867			1	152	1	8	1	5	11		FALSE	FALSE	FALSE	FALSE	FALSE	FALSE	FALSE	FALSE	FALSE	FALSE
T25	ERR13034108	SAMN41490759		Wound	Taif	Makkah	Southwestern	21.2841	40.4248	08/09/2023	568M	579M	13080	203455	92.33	216535	2821361	7.67	22	917647	2753797	32.71	684288	108279	550275.2	2	7		2867			1	152	1	8	1	5	11		FALSE	FALSE	FALSE	FALSE	FALSE	FALSE	FALSE	FALSE	FALSE	FALSE
R43	ERR13362825	SAMN42350566		Wound	Riyadh	Riyadh	Central	46.6753	24.7136	06/08/2023	566M	573M	9121	204247	92.44	213368	2821361	7.56	22	996822	2758191	32.71	565736	108283	560971.3	2	7		2867			1	152	1	8	1	5	11		FALSE	FALSE	FALSE	FALSE	FALSE	FALSE	FALSE	FALSE	FALSE	FALSE
R359	ERR13362827	SAMN42350567		Wound	Riyadh	Riyadh	Central	46.6753	24.7136	08/12/2023	568M	585M	25953	189909	92.35	215862	2821361	7.65	22	922947	2758129	32.71	717134	62786	555941.2	2	8		2867			1	152	1	8	1	5	11		FALSE	FALSE	FALSE	FALSE	FALSE	FALSE	FALSE	FALSE	FALSE	FALSE
R73	ERR13362879	SAMN42350588		Tissue	Riyadh	Riyadh	Central	46.6753	24.7136	06/06/2023	569M	579M	13372	201121	92.4	214493	2821361	7.6	21	997267	2756281	32.7	922595	108281	708478.7	2	6		2867			1	152	1	8	1	5	11		FALSE	FALSE	FALSE	FALSE	FALSE	FALSE	FALSE	FALSE	FALSE	FALSE
R215	ERR13362994	SAMN42350600		Wound	Riyadh	Riyadh	Central	46.6753	24.7136	27/07/2023	558M	564M	13138	173154	93.4	186292	2821361	6.6	26	836334	2794440	32.73	564799	62785	443422.8	2	10		2867			1	152	1	8	1	5	11		FALSE	FALSE	FALSE	FALSE	FALSE	FALSE	FALSE	FALSE	FALSE	FALSE
R214	ERR13362975	SAMN42350618		Wound	Riyadh	Riyadh	Central	46.6753	24.7136	28/07/2023	572M	578M	20790	165734	93.39	186524	2821361	6.61	26	806403	2793310	32.73	287483	62785	426320.5	3	10		2867			1	152	1	8	1	5	11		FALSE	FALSE	FALSE	FALSE	FALSE	FALSE	FALSE	FALSE	FALSE	FALSE
R74	ERR13362851	SAMN42350642		Wound	Riyadh	Riyadh	Central	46.6753	24.7136	06/08/2023	570M	583M	15309	189858	92.73	205167	2821361	7.27	23	1041453	2760220	32.71	637095	108280	603418.1	2	7		2867			1	152	1	8	1	5	11		FALSE	FALSE	FALSE	FALSE	FALSE	FALSE	FALSE	FALSE	FALSE	FALSE
M1264	ERR13362942	SAMN42482887		Wound	AlMaddinah	AlMaddinah	western	39.6024	24.4672	19/10/2022	547M	548M	11294	184472	93.06	195766	2821361	6.94	24	805991	2781629	32.72	285189	62786	427538.2	3	10		2867			1	152	1	8	1	5	11		FALSE	FALSE	FALSE	FALSE	FALSE	FALSE	FALSE	FALSE	FALSE	FALSE
R1294	ERR13034143	SAMN40244535	SAMN43142619	Blood	Riyadh	Riyadh	Central	46.6753	24.7136	24/10/2022	577M	584M	8360	206190	92.4	214550	2821361	7.6	27	875367	2755217	32.71	565559	71699	469721.3	2	9	2867	2867			1	152	1	8	~1	5	11		FALSE	FALSE	FALSE	FALSE	FALSE	FALSE	FALSE	FALSE	FALSE	FALSE
R395	ERR13362983	SAMN42350560		Wound	Riyadh	Riyadh	Central	46.6753	24.7136	17/08/2023	572M	580M	22083	191938	92.41	214021	2821361	7.59	19	996837	2759497	32.71	923778	108337	708174.4	2	6	2867	2867			1	152	1	8	1	~5	11		FALSE	FALSE	FALSE	FALSE	FALSE	FALSE	FALSE	FALSE	FALSE	FALSE
HA95	ERR13034113	SAMN41490649	SAMN43142635	Skin	Hail	Hail	Centralnorthern	41.7208	27.5114	26/10/2022	561M	593M	34128	159469	93.14	193597	2821361	6.86	43	469846	2809449	32.74	196734	40357	230108.8	5	14	5164	5164		CC5	12	4	1	4	633	1	3	IV, IVa	FALSE	FALSE	FALSE	TRUE	FALSE	FALSE	FALSE	FALSE	FALSE	TRUE
J320	ERR13363000	SAMN42350601		Tissue	Jeddah	Makkah	Western	39.1611	21.5292	09/06/2023	554M	574M	25327	210105	91.66	235432	2821361	8.34	42	502766	2767112	32.64	215559	43048	224879	5	18		5395		CC15	13	13	1	1	81	11	728		FALSE	FALSE	FALSE	FALSE	FALSE	FALSE	FALSE	FALSE	FALSE	TRUE
N247	ERR12529686	SAMN39465515	SAMN43142595	Blood	Najran	Najran	Southwestern	44.2289	17.5656	06/05/2022	561M	565M	23460	326539	87.59	349999	2821361	12.41	18	1222742	2716448	32.75	1044729	106431	969207.5	2	4	7119	7119		CC45	10	14	8	6	14	3	615	IV	FALSE	FALSE	FALSE	TRUE	FALSE	FALSE	FALSE	FALSE	FALSE	TRUE
J1241	ERR13034103	SAMN41490663		Skin	Jeddah	Makkah	Western	39.1611	21.5292	20/03/2023	550M	566M	3562	106414	96.1	109976	2821361	3.9	33	895407	2922320	32.58	304306	57625	432092.4	3	10	7435	7435		CC8	3	~31	1	1	4	4	3	IV, IVa	FALSE	FALSE	FALSE	TRUE	FALSE	FALSE	FALSE	FALSE	FALSE	TRUE
Q209	ERR13034043	SAMN41490721	SAMN43142648	Skin	AlQassim	Qassim	Central	43.4837	26.2078	12/08/2022	563M	580M	1899	79382	97.12	81281	2821361	2.88	25	937061	2905811	32.65	304386	106054	456772.6	3	9	7435	7435			3	~31	1	1	4	4	3	IV, IVa	FALSE	FALSE	FALSE	TRUE	FALSE	FALSE	FALSE	FALSE	FALSE	TRUE
N706	ERR13033999	SAMN41490709	SAMN43142646	Skin	Najran	Najran	Southwestern	44.2289	17.5656	21/09/2022	550M	565M	41883	282402	88.51	324285	2821361	11.49	21	611046	2708702	32.85	356954	116392	334753.1	3	9	7565	7565			3	631	19	2	898	26	999		FALSE	FALSE	FALSE	FALSE	FALSE	FALSE	FALSE	FALSE	FALSE	FALSE
D158	ERR13034177	SAMN41490601	SAMN43142623	Tissue	Dammam	AlSharqiyah	Eastern	50.0888	26.4207	24/07/2023	563M	572M	17900	192232	92.55	210132	2821361	7.45	46	831928	2802949	32.73	354611	48606	420412.7	3	11	9333	9333	Novel		12	4	438	4	12	1	333	IV, IVa	FALSE	FALSE	FALSE	TRUE	FALSE	FALSE	FALSE	FALSE	FALSE	TRUE
HA117	ERR12365962	SAMN38757255		Blood	Hail	Hail	Centralnorthern	41.7208	27.5114	17/11/2022	549.1M	554.4M	15259	191959	92.66	207218	2821361	7.34	49	331031	2810379	32.65	196293	50788	198937.5	6	15	9334	9334	Novel	CC5	1	4	1	~291	12	1	10	V, VII	FALSE	FALSE	FALSE	FALSE	TRUE	FALSE	TRUE	FALSE	FALSE	TRUE
M1492	ERR13034024	SAMN41490684	SAMN43142640	Blood	AlMaddinah	AlMaddinah	western	39.6024	24.4672	18/01/2023	568M	579M	17774	181178	92.95	198952	2821361	7.05	29	551400	2779900	32.69	326046	57046	334149.2	3	10	9334	9334	Novel		1	4	1	~291	12	1	10	V, VII	FALSE	FALSE	FALSE	FALSE	TRUE	FALSE	TRUE	FALSE	FALSE	TRUE
S37	ERR13362885	SAMN42482847		Wound	Sakaka	AlJawf	northwestern	40.1043	29.878	15/02/2022	545M	549M	34629	172508	92.66	207137	2821361	7.34	34	963830	2773884	32.71	324334	52256	488665.2	3	9	9334	9334	Novel	CC5	1	4	1	~291	12	1	10	V, VII	FALSE	FALSE	FALSE	FALSE	TRUE	FALSE	TRUE	FALSE	FALSE	TRUE
Q10	ERR12529677	SAMN39465521	SAMN43142601	Blood	AlQassim	Qassim	Central	43.4837	26.2078	27/03/2022	565M	548M	11139	195140	92.69	206279	2821361	7.31	30	401317	2792533	32.7	251283	76647	244189.4	5	12	9335	9335	Novel		3	465	1	1	1	5	3		FALSE	FALSE	FALSE	FALSE	FALSE	FALSE	FALSE	FALSE	FALSE	TRUE
R1287	ERR12529634	SAMN39465531	SAMN43142607	Blood	Riyadh	Riyadh	Central	46.6753	24.7136	24/10/2022	550M	534M	20347	178022	92.97	198369	2821361	7.03	44	500974	2811960	32.73	251407	50538	261158.2	4	14	9336	9336	Novel		13	13	90	1	12	11	13		FALSE	FALSE	FALSE	FALSE	FALSE	FALSE	FALSE	FALSE	FALSE	FALSE
R366	ERR12529632	SAMN39465534	SAMN43142608	Blood	Riyadh	Riyadh	Central	46.6753	24.7136	19/04/2022	553M	537M	10174	202986	92.44	213160	2821361	7.56	20	545089	2782304	32.72	426188	120250	361369.3	3	8	9337	9337	Novel		12	4	1	4	12	1	~925	IV, IVa	FALSE	FALSE	FALSE	TRUE	FALSE	FALSE	FALSE	FALSE	FALSE	TRUE
D87	ERR13362823	SAMN42482763		Tissue	Dammam	AlSharqiyah	Eastern	50.0888	26.4207	06/08/2023	561M	574M	13680	221627	91.66	235307	2821361	8.34	25	463264	2713360	32.74	288772	85818	276527.6	4	11	9379	9379	Novel		1	1	1	1	1	72	11		FALSE	FALSE	FALSE	FALSE	FALSE	FALSE	FALSE	FALSE	FALSE	FALSE
N191	ERR13362776	SAMN42482842		Wound	Najran	Najran	Southwestern	44.2289	17.5656	15/05/2022	560M	571M	20688	268745	89.74	289433	2821361	10.26	44	346255	2812969	32.74	137374	53651	163529.4	7	19	30	9380	Novel	CC30	2	~2	2	2	6	3	2	IV, IVa	FALSE	FALSE	FALSE	TRUE	FALSE	FALSE	FALSE	FALSE	FALSE	TRUE
HA7	ERR13362826	SAMN42482895		Wound	Hail	Hail	Centralnorthern	41.7208	27.5114	14/08/2022	548M	555M	9897	204471	92.4	214368	2821361	7.6	32	429038	2797429	32.68	326540	79428	282140.5	4	11	9380	9380	Novel		101	1	1	1	1	5	3		FALSE	FALSE	FALSE	FALSE	FALSE	FALSE	FALSE	FALSE	FALSE	TRUE
GR_52	ERR13362948	SAMN42482764		Skin	Algryat	AlJawf	Northern	37.3614	31.3296	10/06/2022	556M	552M	51865	120894	93.88	172759	2821361	6.12	86	226319	2877708	32.69	97555	25664	96395.5	12	33	9383	9383	Novel		2	3	1	1	~785	4	3	III, V, VII, IIIa	FALSE	FALSE	TRUE	FALSE	TRUE	FALSE	TRUE	FALSE	FALSE	TRUE
Q39	ERR13362918	SAMN42482774		Skin	AlQassim	Qassim	Central	43.4837	26.2078	27/04/2022	551M	554M	4159	77079	97.12	81238	2821361	2.88	28	530915	2908354	32.65	292001	74486	290875	4	12	7435	9384	Novel	CC8	3	~31	1	1	4	4	3	IV, IVa	FALSE	FALSE	FALSE	TRUE	FALSE	FALSE	FALSE	FALSE	FALSE	TRUE
M856	ERR13362820	SAMN42482894		Wound	AlMaddinah	AlMaddinah	western	39.6024	24.4672	08/07/2022	552M	559M	8034	227615	91.65	235649	2821361	8.35	42	390356	2766561	32.64	143154	38903	212172.8	5	19	9384	9384	Novel		~85	13	1	1	81	11	13		FALSE	FALSE	FALSE	FALSE	FALSE	FALSE	FALSE	FALSE	FALSE	TRUE
[truncated: 490 more columns]
